# Supplementary material for: Significant predictors of overall survival in patients with hepatocellular carcinoma after surgical resection
Source: PLoS One. 2018 Sep 4;13(9):e0202650. doi: 10.1371/journal.pone.0202650 (PMC6122804; doi:10.1371/journal.pone.0202650)
Supplement: S1 Dataset — (XLSX) [file pone.0202650.s001.xlsx]

## Sheet: HCC 535
ID	Sex	Age	Age 65	HTN	DM	alcohol	smoking	pre_GOT(IU/L)	pre_GPT(IU/L)	pre_T_Bil(mg/dL)	pre_Alb(g/dL)	pre_Cr(mg/dL)	pre_PT(INR)	OP_PLT (10^3/uL)	PLT	pre_AFP(ng/mL)	AFP 400	ICG	HBV	HCV	Hepatitis etiology	Cirrhosis	Antiviral therapy	OP_method	OP_margin 1	HCC differentiated	tumor number	tumor size 5	Microvascular	Marcrovascular	TNMstage	BCLC stage	CLIP	LC3T	LC3NT	LC3TNT	Beclin1T	Beclin1NT	p62T	p62NT	Mortality	Survival time	Recurrence	Recurrence time
HCC001	1	65.5918	1	0	0	0	0	34	44	0.93	4.1	0.79	1.01	69	0	2.35	0	13	0	1	0	0	1	0	0	1	0	0	0	0	0	0	0	1	0	2	1	0	1	0	0	72	0	72
HCC002	1	64.4329	1	0	0	0	0	85	151	1.07	3.9	0.95	1.08	207	1	148.29	0	8.2	1	0	1	0	1	1	0	1	1	1	1	1	1	1	1	1	1	3	1	1	1	0	0	72	0	72
HCC003	1	66.2822	1	0	0	0	0	32	27	0.86	3.8	1.19	1	108	1	4.15	0	7.5	0	1	0	1	1	0	0	1	0	0	0	0	0	0	0	1	1	3	1	0	1	0	0	72	1	66
HCC004	1	63.7753	1	0	0	1	1	42	65	0.87	4	0.92	1.19	192	1	2.54	0	6.6	1	0	1	0	1	1	0	1	1	1	1	0	1	1	0	1	1	3	1	1	1	0	0	71	0	71
HCC005	1	39.9726	0	0	1	1	1	68	113	1.03	4.4	0.88	1.19	159	1	24.43	0	20	1	0	1	0	1	0	0	1	0	0	0	0	0	0	0	1	1	3	0	0	0	0	0	71	0	71
HCC006	1	63.1096	1	0	0	1	1	42	43	0.7	4.3	1.01	1.18	195	1	8.89	0	12	0	1	0	0	1	0	0	0	1	0	0	0	0	0	0	1	0	2	1	0	1	0	1	52	1	52
HCC007	1	64.4164	1	0	1	0	0	73	20	1.43	3.1	0.7	1.13	79	0	8.11	0	10.2	1	0	1	1	1	1	0	1	0	0	0	0	0	0	0	1	0	2	1	0	0	0	0	70	1	70
HCC008	1	62.8466	1	0	0	0	0	114	190	0.95	4.2	0.89	1	148	1	11.15	0	8.8	1	0	1	0	0	1	0	1	0	0	1	0	0	1	0	1	0	2	1	0	1	0	1	1	0	1
HCC009	1	51.5151	0	0	0	1	1	59	56	0.59	2.8	1.13	1.74	185	1	1.99	0	6.3	0	0	2	1		1	0	1	0	0	0	0	0	0	0	1	0	2	1	0	1	0	0	70	0	70
HCC010	1	75.9507	1	0	0	0	1	62	58	0.92	3.8	1.08	1.33	349	1	2160.86	1	5.1	0	1	0	0	0	1	0	1	0	0	0	0	0	0	0	1	0	2	1	0	1	0	0	70	1	52
HCC011	1	56.5315	0	0	0	0	0	43	34	0.81	3.9	0.64	1.2	253	1	111126	1	7.3	1	0	1	0	1	1	0	1	0	0	0	0	0	0	0	1	1	3	1	0	1	0	0	70	0	70
HCC012	0	80.5534	1	0	0	0	0	104	111	0.74	3.4	0.72	0.8	164	1	20.24	0	6.8	0	0	2	0		1	0	1	0	0	0	0	0	0	0	1	0	2	1	0	0	0	1	3	0	3
HCC013	1	59.4082	0	0	0	1	1	56	79	0.54	4.2	1.13	0.95	100	1	3.85	0	3.1	1	1	3	1	1	0	0	1	0	0	0	0	0	0	0	1	1	3	1	1	1	0	0	69	0	69
HCC014	1	47.526	0	1	0	0	0	54	22	0.57	3.4	0.73	1.14	292	1	129.7	0	5.1	0	0	2	0		0	0	1	0	0	0	0	0	0	0	1	1	3	1	1	1	0	1	33	1	9
HCC015	0	66.9753	1	1	0	0	0	115	169	1.01	3.6	0.62	1.06	261	1	14.54	0	3.7	1	0	1	0	0	0	1	1	0	1	1	0	0	1	0	0	0	0	1	1	1	0	1	59	1	29
HCC016	1	63.4384	1	0	0	0	1	22	9	0.4	3.7	0.82	1.06	148	1	6.58	0	8.8	0	0	2	0		1	0	0	0	0	0	0	0	0	0	0	0	0	0	0	0	0	1	52	1	16
HCC017	0	70.3096	1	0	0	0	0	36	32	0.61	4.7	3.09	1	162	1	291.87	0	1.7	1	0	1	0	0	0	0	1	0	0	0	0	0	0	0	1	1	3	1	0	1	0	1	29	1	8
HCC018	1	35.8082	0	0	0	1	1	27	43	0.54	4.2	0.86	1.05	185	1	5.8	0	1.9	1	0	1	1	1	0	0	0	0	0	0	0	0	0	0	1	1	3	0	0	0	0	0	68	0	68
HCC019	0	65.4849	1	0	0	0	0	29	21	0.51	4.5	0.62	1.1	256	1	2.64	0	9.3	0	0	2	0		1	0	1	1	0	1	1	1	1	1	1	1	3	1	0	1	0	0	68	0	68
HCC020	1	76.4438	1	0	0	0	1	160	159	0.81	4.2	0.9	1.1	187	1	7.92	0	21	0	0	2	0		0	0	1	0	1	1	0	0	1	1	1	1	3	1	0	1	0	1	29	1	7
HCC021	0	77.1315	1	1	0	0	0	31	15	0.51	4	0.78	0.94	190	1	4635	1	15	1	0	1	0	1	0	1	1	1	0	0	0	0	0	1	1	1	3	1	1	0	0	1	22	1	12
HCC022	0	65.8219	1	0	0	0	0	33	27	0.46	3.9	0.85	1	208	1	126.97	0	2.9	1	0	1	1	1	0	0	1	0	0	0	0	0	0	0	1	1	3	1	0	0	0	1	38	1	21
HCC023	0	54.6712	0	0	0	0	0	90	73	0.54	3.8	0.55	1.19	145	1	7.83	0	5.9	1	1	3	0	1	0	1	1	0	0	0	0	0	0	0	1	1	3	1	0	0	0	0	67	0	67
HCC024	1	60.6575	1	0	1	0	1	34	41	0.69	3.6	0.79	0.99	197	1	2.38	0	17.6	0	1	0	0	1	0	0	1	0	1	1	0	0	1	0	1	1	3	1	0	1	0	0	67	0	67
HCC025	0	54.1671	0	1	0	0	0	109	93	0.97	3.5	1.02	1.2	235	1	9.51	0	8.5	1	0	1	0	1	0	0	1	0	0	0	0	0	0	0	1	1	3	1	0	1	0	1	30	0	30
HCC026	1	42.9863	0	0	0	1	1	20	16	0.52	3.2	0.73	1.19	207	1	2972	1	6.3	0	1	0	0	1	0	0	1	1	1	1	1	1	1	1	1	0	2	1	1	1	0	0	66	0	66
HCC027	0	76.4986	1	1	0	0	0	31	15	0.69	3.4	1.07	1	157	1	7.37	0	2	1	0	1	0	1	0	0	1	0	1	1	0	0	1	0	1	0	2	1	0	1	0	1	38	1	17
HCC028	0	30.6384	0	0	0	0	0	28	22	0.71	4.2	0.7	1.1	151	1	3.22	0	9.9	1	0	1	0	1	0	0	1	0	0	0	0	0	0	0	1	0	2	1	0	1	0	1	26	0	26
HCC029	1	59.3123	0	1	0	0	1	35	31	0.56	3.5	0.75	1.1	164	1	1.56	0	18.5	0	1	0	0	0	1	0	0	0	0	0	0	0	0	0	1	0	2	1	0	0	0	1	1	0	1
HCC030	0	80.3616	1	1	0	0	0	25	10	0.48	3.3	0.87	1.04	161	1	2.72	0	25	1	0	1	0	1	0	0	1	0	0	0	0	0	0	0	1	1	3	1	0	1	0	0	66	0	66
HCC031	1	83.5589	1	0	0	0	1	22	18	0.4	3.9	1.09	1.03	149	1	2.96	0	5.6	0	1	0	0	1	1	0	1	0	0	0	0	0	0	0	1	1	3	1	0	1	0	0	66	0	66
HCC032	1	73.2932	1	0	0	0	0	43	32	0.96	3.5	0.65	1.1	550	1	63.39	0	6.5	0	1	0	0	0	0	0	0	0	1	1	1	1	1	1	1	1	3	1	1	1	0	1	66	1	26
HCC033	1	63.0603	1	0	0	1	1	25	29	0.43	3	3.06	1.16	239	1	4.71	0	3.6	0	1	0	0	1	0	0	1	0	1	1	0	0	1	0	1	1	3	0	0	0	0	0	65	1	55
HCC034	1	70.6932	1	1	1	1	1	34	36	0.57	4.4	0.9	0.9	146	1	666.49	1	4.9	0	0	2	0		1	1	1	0	1	1	0	0	1	1	1	1	3	1	1	1	0	1	29	1	10
HCC035	1	52.0685	0	0	0	0	1	57	67	0.66	3.9	0.88	1.11	136	1	8.22	0	5.8	1	0	1	0	0	1	1	1	1	0	0	0	0	0	0	1	0	2	1	1	1	0	0	64	1	34
HCC036	1	61.7425	1	0	0	0	0	108	182	0.3	3.8	0.75	1.06	183	1	27.24	0	2.3	1	0	1	0	0	0	1	1	0	1	1	0	0	1	0	1	1	3	1	1	1	0	0	64	0	64
HCC037	1	77.1945	1	1	1	0	0	19	19	0.63	3.4	1.17	0.92	140	1	9.6	0	10.6	1	0	1	0	0	0	0	1	1	1	1	0	1	1	0	1	1	3	1	0	1	0	0	64	0	64
HCC038	1	37.3945	0	0	0	0	0	29	43	1.96	4.5	0.94	1.09	262	1	2.58	0	15.7	0	0	2	0		0	1	1	0	1	1	1	1	1	1	1	1	3	1	0	1	0	0	64	0	64
HCC039	0	79.7068	1	1	0	0	0	68	26	0.67	3.3	0.98	0.91	80	0	5875	1	3.3	0	1	0	1	1	0	1	1	0	0	0	0	0	0	1	1	0	2	1	0	1	0	1	63	0	63
HCC040	1	33.2685	0	0	0	0	0	22	22	0.77	4.5	0.7	1.18	83	0	21843	1	4.6	0	1	0	1	0	0	1	1	0	0	0	0	0	0	0	1	1	3	1	0	1	1	1	23	0	23
HCC041	0	72.8247	1	0	0	0	0	21	22	0.5	4.2	1	1.08	241	1	5	0	6.5	0	0	2	0		0	0	1	0	1	1	0	0	1	0	1	1	3	0	0	1	0	1	33	1	33
HCC042	0	70.9671	1	0	0	0	0	73	59	1.24	3.5	0.88	1.32	146	1	171.72	0	5.7	0	0	2	1		0	1	1	0	0	0	0	0	0	0	1	0	2	1	1	1	0	0	62	0	62
HCC043	1	77.337	1	0	0	0	0	22	17	0.53	4.3	1.06	1.01	241	1	2.57	0	8.2	0	0	2	0		0	0	1	0	0	0	0	0	0	0	1	1	3	1	0	1	0	0	61	0	61
HCC044	1	34.9123	0	0	1	0	0	22	30	0.88	4.2	0.68	1.13	125	1	256.91	0	9.1	1	1	3	0	1	0	0	1	0	0	0	0	0	0	0	1	1	3	1	0	1	0	0	60	1	60
HCC045	1	65.2274	1	1	0	0	0	34	37	1.36	4	1.04	1	205	1	4.81	0	7.3	1	0	1	0	1	1	0	1	1	1	1	0	1	1	1	1	0	2	0	0	0	0	0	60	0	60
HCC046	1	39.5699	0	0	0	0	0	23	21	0.9	4.5	0.83	1.14	264	1	3.95	0	5.2	0	0	2	0		1	0	1	0	0	0	0	0	0	0	1	1	3	1	0	1	0	1	38	0	38
HCC047	0	62.5836	1	0	0	0	0	105	83	0.95	3.3	0.66	1.02	119	1	12.58	0	2.8	1	0	1	0	1	0	0	1	0	1	1	0	0	0	0	1	0	2	0	0	1	0	1	9	1	9
HCC048	1	68.7425	1	0	0	0	0	60	64	0.7	3.4	1.19	1.06	145	1	80.98	0	20.3	1	0	1	1	1	0	0	1	0	1	1	0	0	0	0	1	1	3	1	0	1	0	0	58	0	58
HCC049	1	70.5726	1	0	0	0	0	57	54	0.93	4.4	1.04	1.71	381	1	1.86	0	16.3	1	0	1	1	1	0	0	1	0	0	0	0	0	0	0	1	1	3	1	0	1	0	0	58	1	54
HCC050	1	75.2219	1	1	1	0	1	53	82	0.69	3.9	1.98	0.95	274	1	1.81	0	1.5	0	0	2	0		0	0	1	0	1	1	0	0	1	1	1	0	2	1	0	0	0	0	58	0	50
HCC051	1	75.8521	1	0	0	0	1	25	11	0.5	3.6	0.7	1.09	138	1	3243	1	13.5	1	0	1	0	1	1	1	1	0	0	0	0	0	0	0	1	1	3	1	0	1	0	0	57	1	27
HCC052	1	69.8548	1	0	0	0	0	71	74	0.53	3.7	1.88	0.99	235	1	3.1	0	3.5	0	1	0	0	0	0	1	1	0	1	1	0	0	1	0	0	0	0	1	0	1	0	1	57	1	57
HCC053	0	70.926	1	0	0	0	0	153	153	0.41	3.4	0.72	1	178	1	1470.99	1	6.9	1	0	1	1	0	1	0	1	0	1	1	0	0	1	0	1	0	2	1	0	0	0	1	1	0	1
HCC054	0	34.8	0	0	0	0	0	63	27	0.49	2.9	0.51	1.15	309	1	6.4	0	7.3	0	0	2	0		0	0	1	0	0	0	0	0	0	0	1	0	2	1	0	1	1	0	56	1	46
HCC055	0	60.4822	1	1	0	0	0	15	12	0.37	4.5	7.35	0.92	141	1	3.02	0	8.9	1	0	1	0	0	0	1	1	0	0	0	0	0	0	0	1	1	3	1	0	1	0	0	56	1	36
HCC056	1	42.5425	0	0	1	1	1	39	30	0.78	3.9	0.82	1.06	117	1	5.9	0	9.1	0	1	0	0	0	1	0	1	1	0	1	0	0	1	0	1	1	3	1	0	0	0	0	55	1	25
HCC057	0	73.7342	1	0	0	0	0	62	76	0.78	4.6	2.01	1.05	106	1	26.47	0	10.2	0	1	0	1	1	0	1	1	0	0	0	0	0	0	0	1	0	2	1	0	0	0	0	55	0	55
HCC058	1	63.2685	1	0	1	1	1	58	70	0.61	3.9	1.06	0.95	107	1	6.3	0	6.6	0	0	2	1		0	0	1	0	0	0	0	0	0	0	1	1	3	0	0	1	0	0	54	0	54
HCC059	1	64.9123	1	0	0	0	0	36	34	0.65	3.9	0.86	1.1	256	1	2.94	0	13	1	0	1	0	1	1	0	1	0	1	1	0	0	1	0	1	0	2	0	0	0	0	1	31	1	21
HCC060	1	63.0247	1	0	0	1	1	58	47	0.89	3.5	1.38	1.08	77	0	6.67	0	8.2	1	0	1	1	1	0	1	1	1	0	0	0	0	0	1	1	0	2	1	0	1	0	0	54	1	54
HCC061	1	61.0521	1	0	0	1	1	59	83	0.63	4	0.83	1.04	223	1	11.79	0	7.5	1	0	1	0	1	0	0	1	0	0	0	0	0	0	0	1	1	3	1	0	1	0	0	53	0	53
HCC062	0	55.2849	0	0	0	0	0	33	23	0.78	3.4	0.74	1.07	208	1	174.25	0	6.6	0	1	0	0	1	1	0	0	0	0	0	0	0	0	0	1	0	2	1	0	1	0	0	53	0	53
HCC063	0	77.6849	1	0	0	0	0	26	11	0.68	4.2	0.94	1.11	130	1	1464.46	1	20	0	1	0	1	0	0	0	1	0	0	0	0	0	0	0	1	0	2	1	0	0	0	0	53	1	47
HCC064	1	63.5096	1	0	0	1	1	100	90	0.69	4.4	0.93	1.05	118	1	42.03	0	12	0	1	0	1	0	0	0	1	0	0	0	0	0	0	0	1	1	3	1	1	1	0	0	53	1	46
HCC065	1	64.611	1	1	1	0	0	29	30	1.48	4	1.27	1.2	150	1	6.47	0	10.2	1	0	1	1	1	0	0	1	0	0	0	0	0	0	0	1	1	3	1	0	1	0	1	25	0	25
HCC066	1	25.9726	0	0	0	0	0	49	20	0.35	4	0.6	1.17	106	1	16036	1	8.8	0	1	0	1	1	0	0	1	0	0	0	0	0	0	0	1	1	3	1	0	1	0	0	52	0	52
HCC067	1	70.9753	1	1	0	0	0	32	25	1.45	4	0.78	1.08	137	1	40246	1	6.3	1	0	1	1	1	0	0	1	0	0	0	0	0	0	0	1	1	3	0	0	1	0	0	52	0	52
HCC068	1	52.6603	0	1	1	1	1	41	49	0.86	4.1	0.9	1.03	156	1	1.89	0	5.1	0	1	0	0	1	1	0	1	0	0	0	0	0	0	0	1	1	3	1	0	0	0	0	52	0	52
HCC069	1	40.2	0	0	0	1	1	20	23	0.5	4.6	0.81	1.05	198	1	545.5	1	7.3	0	1	0	1	0	0	0	1	0	1	1	0	0	0	0	1	1	3	1	0	1	0	0	52	0	52
HCC070	1	61.0822	1	1	0	1	0	34	37	0.68	4.2	1.1	1.1	189	1	29	0	6.8	1	0	1	1	1	0	0	1	0	1	1	0	1	1	0	1	0	2	1	0	1	0	1	33	1	15
HCC071	1	73.2301	1	0	1	1	1	30	32	1.04	3.7	1.96	1	191	1	28.48	0	3.1	1	0	1	0	1	0	0	1	0	1	1	0	0	1	0	1	0	2	0	0	1	0	1	23	1	18
HCC072	1	76.7507	1	0	0	0	0	72	92	0.87	4.5	1.18	1.1	108	1	266.79	0	5.1	1	0	1	1	0	0	0	1	0	1	1	0	0	1	0	1	1	3	1	0	1	1	0	51	0	51
HCC073	1	71.1644	1	1	0	1	0	120	110	0.66	3.4	0.85	0.9	184	1	17.86	0	3.7	1	0	1	0	0	1	0	1	0	0	0	0	0	0	0	1	0	2	0	0	0	0	1	1	0	1
HCC074	1	74.9479	1	0	0	0	0	32	19	1.16	3.2	1.21	1.11	182	1	22.12	0	8.8	0	0	2	0		0	0	1	0	0	0	0	0	0	0	1	0	2	1	0	1	0	1	1	0	1
HCC075	1	59.8027	0	0	0	1	1	20	25	1.03	4.2	0.77	1	278	1	3.75	0	1.7	1	0	1	0	0	0	0	1	0	1	1	0	1	1	1	1	1	3	1	0	1	0	1	27	1	7
HCC076	1	69.2932	1	0	0	0	0	38	37	0.48	3.7	1.22	1	153	1	12.97	0	1.9	1	0	1	0	0	0	0	1	0	0	0	0	0	0	0	1	1	3	1	1	0	0	0	50	0	50
HCC077	1	80.3863	1	1	0	0	0	34	30	0.9	3.7	0.85	1.02	246	1	5.76	0	9.3	0	0	2	0		1	0	1	0	1	1	0	0	1	1	1	1	3	1	0	1	0	1	21	0	21
HCC078	1	56.463	0	0	1	1	1	45	39	1.1	4	0.77	1.12	271	1	5.76	0	21	0	1	0	1	0	0	0	1	0	1	1	0	1	1	0	1	1	3	0	1	0	0	0	50	0	50
HCC079	1	65.1425	1	0	0	1	1	52	72	0.71	3.9	0.97	1.02	91	0	1.29	0	15	1	0	1	0	0	0	1	0	0	0	0	0	0	0	0	1	1	3	0	0	1	0	0	50	0	50
HCC080	1	70.1753	1	0	0	1	1	38	29	0.6	3.6	0.73	1	167	1	7.46	0	2.9	1	0	1	0	1	0	0	1	0	0	0	0	0	0	0	1	1	3	1	1	1	0	1	44	1	11
HCC081	0	56.5151	0	0	0	0	0	64	59	0.46	4.1	0.85	1.09	166	1	186.51	0	5.9	0	1	0	0	1	0	0	0	0	0	0	0	0	0	0	1	0	2	1	1	0	0	0	49	0	49
HCC082	1	73.2712	1	0	1	0	0	20	17	0.55	2.1	0.74	1.34	78	0	1.27	0	17.6	0	1	0	1	1	0	0	1	0	0	0	0	0	0	0	1	1	3	1	0	1	0	0	49	0	49
HCC083	1	71.1562	1	1	0	0	0	74	46	0.64	4.1	1.11	1.02	158	1	18.36	0	8.5	1	0	1	1	1	0	0	1	0	0	0	0	1	0	0	1	0	2	1	0	1	0	0	49	0	49
HCC084	1	47.9178	0	0	0	0	0	113	13	0.77	3.9	0.64	1.3	178	1	188.42	0	6.3	0	1	0	1	0	0	0	1	0	0	0	0	0	0	0	1	0	2	1	1	1	0	1	49	1	19
HCC085	1	52.5205	0	0	0	0	0	37	39	0.6	3.7	0.75	1.1	187	1	1.72	0	2	0	1	0	0	0	0	0	1	0	0	0	0	0	0	0	1	0	2	1	1	0	0	1	8	1	8
HCC086	1	64.3014	1	0	0	1	0	191	141	1.3	4.1	1.07	1.28	137	1	4.02	0	9.9	1	0	1	1	1	0	1	1	0	0	0	0	0	0	0	1	1	3	0	1	1	0	1	38	1	38
HCC087	1	56.3644	0	1	0	1	1	30	25	0.67	3.5	1.07	0.9	167	1	8.69	0	18.5	1	0	1	0	1	0	0	1	1	0	1	0	0	1	0	1	0	2	1	1	0	0	1	18	1	18
HCC088	1	53.4164	0	0	0	1	1	138	133	1.1	3.3	0.76	1.2	162	1	78.79	0	25	0	1	0	0	0	0	0	1	1	0	0	0	0	0	0	1	1	3	1	0	0	0	1	18	1	18
HCC089	0	55.9973	0	0	1	0	0	37	32	1.3	4.3	0.49	1	158	1	7.19	0	5.6	1	0	1	0	1	0	1	1	1	0	0	0	0	0	0	1	0	2	1	0	1	0	0	48	1	48
HCC090	1	72.1507	1	0	0	0	0	34	226	0.73	3.8	0.87	1.3	208	1	66.28	0	6.5	1	0	1	0	1	0	0	1	0	0	0	0	0	0	0	1	1	3	0	0	0	0	0	47	1	47
HCC091	1	78.0192	1	0	0	0	0	33	32	0.74	3.6	0.91	1	219	1	7.94	0	3.6	1	0	1	0	0	0	1	0	0	1	1	1	1	1	1	1	1	3	1	1	1	1	0	47	0	47
HCC092	1	72.674	1	0	0	1	0	45	35	1.26	4.3	1.17	1	136	1	6.61	0	4.9	0	1	0	1	0	0	1	1	0	0	0	0	0	0	0	1	1	3	1	0	1	0	1	42	1	20
HCC093	0	73.1315	1	0	0	0	0	109	146	0.75	3.7	1.1	1	190	1	8.52	0	5.8	0	0	2	0		0	1	1	0	1	1	0	0	1	0	1	1	3	1	0	1	0	0	46	0	46
HCC094	1	56.9397	0	0	0	1	1	54	47	0.65	3.6	0.89	1.1	97	0	4.07	0	2.3	0	1	2	0		0	0	1	0	0	0	0	0	0	0	1	1	3	1	0	1	0	1	42	1	6
HCC095	1	48.5233	0	0	0	0	0	30	25	0.6	4.6	1.03	1.1	116	1	2.94	0	10.6	1	0	1	1	1	0	1	1	1	0	0	0	0	0	0	1	1	3	1	0	0	0	0	46	0	46
HCC096	1	51.2493	0	0	0	1	1	64	65	1.86	3.8	0.77	1.2	231	1	28.44	0	15.7	1	0	1	0	1	0	0	1	0	0	0	0	0	0	0	1	1	3	1	0	1	0	0	46	0	46
HCC097	1	60.5178	1	1	0	1	0	24	11	0.84	4.6	1.34	1	142	1	2.66	0	3.3	0	1	0	1	1	0	0	1	1	1	1	0	1	1	0	1	1	3	1	0	1	1	0	45	0	45
HCC098	1	61.7808	1	0	0	0	0	33	48	1.29	4.1	0.75	1	192	1	5.76	0	4.6	1	0	1	0	1	0	0	1	0	1	1	0	0	1	0	1	1	3	1	0	1	0	0	45	0	45
HCC099	0	59.6904	0	0	0	0	0	63	68	0.65	4.4	1.02	1.1	267	1	1018.6	1	6.5	1	0	1	0	1	0	1	1	0	1	1	0	0	0	0	0	0	0	1	0	1	0	1	45	1	18
HCC100	1	75.2	1	0	0	0	1	63	38	0.91	3.7	1.04	1.3	99	0	171.72	0	5.7	1	1	3	0	1	0	1	1	1	0	0	0	0	0	0	1	0	2	0	0	1	0	0	45	1	15
HCC101	0	61.7342	1	0	0	0	0	85	64	1.17	2.4	0.53	1.3	106	1	28.51	0	8.2	0	1	0	1	0	1	0	1	1	1	1	0	1	1	0	1	0	2	1	1	0	0	1	5	1	5
HCC102	1	76.9507	1	0	1	0	0	28	57	0.78	4.2	0.86	1	165	1	4.17	0	9.1	1	0	1	0	1	0	0	1	1	0	1	1	1	1	1	1	1	3	1	0	1	0	0	44	1	23
HCC103	0	47.4712	0	0	0	0	0	24	23	0.34	4.1	0.55	1	173	1	22.66	0	7.3	0	1	0	1	0	0	1	0	0	0	0	0	0	0	0	0	0	0	0	0	1	0	1	3	0	3
HCC104	1	53.3671	0	0	0	1	1	33	46	0.79	4.3	0.94	1	247	1	489.49	1	5.2	1	0	1	0	0	0	1	1	1	0	0	0	0	0	1	1	1	3	1	1	0	0	0	43	0	43
HCC105	1	51.9397	0	0	0	0	0	30	31	0.56	3	0.54	1.7	168	1	2.98	0	2.8	1	0	1	0	0	0	1	1	0	0	0	0	0	0	0	1	1	3	1	0	1	0	0	43	0	43
HCC106	1	66.3836	1	0	1	0	1	48	51	1.57	4	0.84	1.07	113	1	483.56	1	20.3	0	1	0	0	0	1	0	1	0	1	1	0	0	0	0	1	1	3	1	0	1	0	0	21	0	21
HCC107	0	71.0904	1	0	0	0	0	40	26	0.57	3.8	0.76	1	84	0	9620	1	16.3	0	1	0	1	0	0	0	0	0	0	0	0	0	0	0	1	1	3	0	0	0	0	0	43	0	43
HCC108	1	64.7753	1	0	1	1	1	22	17	0.61	3.7	1.03	1.1	208	1	2	0	1.5	0	0	2	0		0	1	0	1	1	1	0	1	0	1	1	1	3	1	1	1	0	0	43	1	33
HCC109	1	72.6082	1	0	0	0	0	98	71	0.9	4	1.21	0.98	147	1	3.24	0	13.5	1	0	1	1	1	0	1	1	0	0	0	0	0	0	0	0	0	0	1	0	0	0	0	42	1	22
HCC110	1	63.5096	1	0	0	0	0	56	43	0.68	3.6	1.4	1.69	152	1	3996	1	3.5	1	0	1	1	1	0	0	1	1	0	1	0	0	1	1	1	0	2	1	0	1	1	0	42	1	12
HCC111	1	67.8411	1	0	0	0	0	58	57	0.45	3.9	1.19	1.1	119	1	3.08	0	6.9	1	0	1	0	1	0	0	1	0	1	1	0	0	1	0	1	1	3	0	0	1	0	0	42	0	42
HCC112	0	48.7315	0	0	0	0	0	28	27	0.42	4.2	0.58	0.9	95	0	32595	1	7.3	0	1	0	1	0	0	0	1	0	0	0	0	0	0	0	1	0	2	1	0	0	0	0	42	0	42
HCC113	1	49.463	0	0	0	0	0	28	29	0.69	3.3	2.3	1.1	217	1	4.5	0	8.9	1	0	1	0	1	0	0	1	0	1	1	0	1	1	0	1	1	3	1	1	1	0	0	42	0	42
HCC114	1	42.4411	0	0	1	0	0	50	60	1.19	4.2	5.1	1.1	247	1	3.02	0	9.1	1	0	1	0	0	0	0	1	1	1	1	0	1	1	0	1	0	2	1	0	1	0	1	3	0	3
HCC115	1	81.8055	1	0	0	0	0	54	50	0.92	4.3	0.81	1	80	0	3.26	0	10.2	1	0	1	0	0	0	0	1	1	0	0	0	0	0	0	1	1	3	1	1	1	0	0	41	0	41
HCC116	1	66.8438	1	1	0	0	0	42	26	0.72	3.9	0.93	1.2	144	1	1646.21	1	6.6	0	0	2	0		0	0	1	1	1	1	1	1	1	1	0	0	0	1	0	0	0	1	41	1	41
HCC117	1	67.6438	1	0	0	0	0	55	45	0.7	4.1	1.14	1	143	1	4.84	0	13	1	0	1	1	1	0	0	1	1	0	0	0	1	0	0	1	1	3	0	0	1	0	0	41	0	41
HCC118	1	69.9863	1	0	0	1	0	42	20	1.1	3.7	7.43	1	189	1	2.12	0	8.2	0	1	0	0	0	1	0	1	0	0	0	0	0	0	0	1	1	3	1	0	1	0	1	18	1	18
HCC119	0	57.4795	0	0	0	0	0	34	23	0.5	4.1	0.56	1.1	159	1	113.19	0	7.5	1	0	1	0	1	0	0	1	0	1	1	0	0	1	1	1	1	3	0	0	1	0	0	40	0	40
HCC120	0	72	1	0	0	0	0	101	117	0.6	3.2	0.84	1.4	69	0	44.29	0	6.6	0	1	0	1	1	0	0	0	0	0	0	0	0	0	0	1	0	2	1	0	1	0	0	40	0	40
HCC121	1	71.0493	1	0	0	0	0	49	58	0.75	4.3	1.47	1	109	1	34.09	0	20	1	0	1	1	1	0	0	1	0	0	0	0	0	0	0	1	0	2	1	0	1	0	1	10	1	10
HCC122	1	62.126	1	0	0	0	0	38	30	0.25	3.6	0.96	1	235	1	57.07	0	12	1	0	1	0	1	0	1	1	0	0	0	0	0	0	0	1	0	2	1	0	1	0	1	20	1	20
HCC123	1	81.8384	1	1	0	0	0	27	36	0.79	3.9	0.97	1	56	0	31.71	0	10.2	0	0	2	1		0	1	0	0	0	0	0	0	0	0	1	1	3	1	0	1	0	1	30	1	30
HCC124	0	57.7315	0	0	0	0	0	104	150	1.6	3.9	0.61	1.1	99	0	59.3	0	8.8	1	0	1	0	1	0	0	1	0	0	0	0	0	0	0	1	1	3	1	0	1	0	1	40	1	40
HCC125	0	69.4959	1	0	0	0	0	61	20	0.35	4.2	0.67	1.1	123	1	5140	1	6.3	0	1	0	0	1	0	1	1	0	0	0	0	0	0	0	1	0	2	1	0	0	0	0	40	1	40
HCC126	1	57.0603	0	0	0	1	1	74	112	0.74	4.1	0.87	1.2	205	1	3.4	0	5.1	1	0	1	0	1	0	1	1	1	0	0	0	0	0	0	1	0	2	1	0	1	0	0	40	0	40
HCC127	1	62.7096	1	0	0	0	1	64	73	0.72	3.7	1.26	1	118	1	3.45	0	7.3	0	0	2	1		0	0	0	0	0	0	0	0	0	0	1	1	3	1	0	1	0	0	40	0	40
HCC128	1	59.1699	0	1	0	1	0	164	118	0.51	3.9	2.39	1	276	1	4.35	0	6.8	1	0	1	0	0	1	0	1	1	1	1	1	1	1	1	1	1	3	1	1	1	0	1	3	0	3
HCC129	1	74.0685	1	0	0	0	0	23	15	1.26	4.2	0.9	1.2	368	1	1.31	0	3.1	1	0	1	0	1	0	1	1	0	1	1	0	1	1	1	1	0	2	1	0	1	0	0	40	0	40
HCC130	0	65.2795	1	0	0	0	0	30	26	1.29	4.1	0.55	1.1	145	1	891.6	1	5.1	0	1	0	1	0	0	0	1	0	0	1	0	0	1	0	1	0	2	0	1	0	0	0	40	0	40
HCC131	1	67.3288	1	0	0	0	0	36	32	1.35	3.6	0.6	1.1	187	1	19.98	0	3.7	0	1	0	0	0	0	0	1	0	0	0	0	0	0	0	1	1	3	1	0	0	0	1	39	1	39
HCC132	1	61.1699	1	0	0	0	0	27	33	0.67	4.4	1.06	1	153	1	2.28	0	8.8	0	0	2	0		0	0	1	0	1	1	0	0	0	0	1	0	2	0	0	1	0	1	39	1	29
HCC133	1	49.189	0	0	0	0	0	30	37	0.8	4.5	0.83	1.1	201	1	4.3	0	1.7	0	0	2	0		0	0	1	0	1	1	0	0	1	1	1	0	2	1	1	1	0	0	39	1	9
HCC134	1	75.6904	1	1	0	0	0	32	21	0.6	3.8	0.87	1.1	71	0	90.29	0	1.9	0	1	0	1	0	0	1	0	0	0	0	0	0	0	0	1	1	3	0	0	0	0	0	39	1	29
HCC135	1	55.6384	0	1	1	1	0	33	23	0.84	3.8	0.84	1	125	1	100.68	0	9.3	1	0	1	1	0	1	0	1	0	0	1	1	1	1	0	1	0	2	1	0	1	0	1	6	1	6
HCC136	1	48.0904	0	0	0	0	0	90	109	0.98	4.3	0.86	1.1	114	1	160.46	0	6.6	1	0	1	0	1	0	0	1	0	0	1	0	0	1	0	0	0	0	1	0	1	0	1	39	0	39
HCC137	1	56.7562	0	0	0	1	1	51	49	1.39	3.9	1.39	1	153	1	35.5	0	20	0	1	0	0	0	0	0	1	0	0	0	0	0	0	0	1	0	2	1	0	1	0	0	39	0	39
HCC138	0	60.6521	1	1	0	0	0	32	20	0.77	4.5	0.98	1	110	1	11402	1	12	1	0	1	0	1	0	1	1	0	0	0	0	0	0	0	1	0	2	1	0	1	0	0	39	0	39
HCC139	1	73.2548	1	0	0	0	0	91	110	0.94	3.6	1.09	1.1	145	1	27.42	0	10.2	1	0	1	0	1	0	0	1	0	0	0	0	0	0	0	1	0	2	1	0	1	0	0	39	1	19
HCC140	1	56.6082	0	0	0	0	0	57	36	0.93	4	1.2	0.9	190	1	4.54	0	8.8	0	1	0	1	0	0	1	1	0	0	0	0	0	0	0	1	1	3	1	0	1	0	0	38	1	28
HCC141	1	61.9562	1	0	0	1	1	34	32	1.28	4	1.52	1	113	1	84.32	0	6.3	0	1	0	0	1	0	0	1	0	0	0	0	0	0	0	1	1	3	1	0	1	1	0	38	0	38
HCC142	0	69.9479	1	0	0	0	0	212	115	0.42	3.7	0.7	0.9	121	1	59.45	0	5.1	1	0	1	1	0	0	0	1	1	0	1	0	0	1	0	1	1	3	0	0	0	0	0	38	0	38
HCC143	0	78.4219	1	1	0	0	0	56	25	1.25	3.3	0.95	1.2	158	1	8413	1	7.3	0	1	0	0	1	0	1	1	0	0	0	0	0	0	0	0	0	0	0	0	1	0	1	38	0	38
HCC144	0	60.9123	1	0	0	0	0	119	49	1.28	3	1.1	1.1	175	1	389.08	0	6.8	0	1	0	0	1	0	0	1	0	1	1	0	0	1	0	1	1	3	1	0	1	0	0	38	0	38
HCC145	1	78.2986	1	0	0	0	0	73	46	0.98	3.8	0.98	1.1	107	1	75.06	0	3.1	1	0	1	0	1	0	0	1	1	1	1	0	1	1	1	1	1	3	1	0	1	1	0	38	0	38
HCC146	1	73.7096	1	0	0	0	0	40	28	0.5	3.3	0.88	1	219	1	5.2	0	5.1	0	1	0	0	0	0	0	1	0	1	1	0	0	0	0	0	0	0	1	0	0	0	1	38	1	18
HCC147	0	75.9534	1	0	0	0	0	57	25	0.69	3.3	0.8	1.1	128	1	42979	1	3.7	0	1	0	0	0	0	0	1	1	0	1	0	0	1	1	1	1	3	1	0	1	0	0	38	0	38
HCC148	1	58.9068	0	0	0	0	0	30	29	0.69	4	0.9	1	90	0	1098.26	1	8.8	0	1	0	0	0	1	0	0	0	0	0	0	0	0	0	1	1	3	1	1	1	0	0	38	0	38
HCC149	0	62.3945	1	0	1	0	0	28	33	0.76	4.4	0.93	1	145	1	649.35	1	1.7	0	1	0	1	0	1	0	0	0	1	1	0	0	0	0	1	1	3	1	0	1	0	1	38	0	38
HCC150	1	57.7589	0	0	0	1	1	65	61	0.67	4.1	0.91	1.07	224	1	367.82	0	1.9	1	1	3	0	1	1	0	1	1	1	1	0	1	1	0	1	1	3	0	0	1	0	0	38	0	38
HCC151	1	77.2137	1	0	0	0	0	43	30	0.79	3.8	3.8	1.1	178	1	6150	1	9.3	1	0	1	1	1	1	1	1	0	0	0	0	0	0	0	1	1	3	1	0	1	0	0	38	0	38
HCC152	0	63.7562	1	0	0	0	0	52	34	1.1	2.6	1.69	1	188	1	56	0	21	0	0	2	1		0	0	1	0	1	1	1	1	1	0	1	1	3	0	0	0	0	0	37	0	37
HCC153	0	64.9562	1	0	0	0	0	28	18	0.5	3.8	1.48	1.1	292	1	4.81	0	15	1	0	1	0	1	0	0	1	0	1	1	0	0	1	0	0	0	0	0	0	1	0	1	37	1	17
HCC154	0	72.5014	1	0	0	0	0	36	31	0.7	3.7	0.57	1.2	169	1	6.6	0	2.9	1	0	1	0	1	0	0	1	0	0	1	1	0	1	1	1	0	2	1	0	1	0	1	37	1	17
HCC155	1	80.5781	1	0	0	0	0	41	43	0.58	4	1.04	0.9	264	1	4.15	0	5.9	0	0	2	0		0	1	1	0	1	1	0	0	1	1	1	1	3	1	0	1	0	1	37	1	27
HCC156	1	72.5096	1	0	0	0	0	45	37	0.7	3.5	1.21	1	190	1	5.4	0	17.6	0	0	2	0		0	0	1	0	1	1	0	1	1	0	1	1	3	1	0	1	0	0	37	0	37
HCC157	0	43.2685	0	0	0	0	1	36	42	0.67	4	0.6	0.9	112	1	3.71	0	8.5	0	0	2	0		0	0	1	0	0	0	0	0	0	0	1	1	3	1	0	1	0	0	37	0	37
HCC158	1	68.1863	1	0	0	0	0	26	21	0.8	3.8	0.76	1	92	0	5.04	0	6.3	1	0	1	1	1	0	1	1	0	0	0	0	0	0	0	1	0	2	1	0	1	0	1	37	1	37
HCC159	1	60.3068	1	0	0	1	1	65	77	0.69	4	0.59	1.1	173	1	11.39	0	2	1	0	1	1	1	0	0	1	0	0	0	0	0	0	0	1	1	3	1	1	0	0	0	37	0	37
HCC160	1	69.0438	1	0	0	0	0	81	80	0.69	3.7	0.88	1	86	0	127.33	0	9.9	0	1	0	1	0	1	0	1	0	1	1	0	0	0	0	1	1	3	1	0	1	0	1	35	1	9
HCC161	1	63.3425	1	1	0	0	0	22	22	1.08	4.4	0.97	1	222	1	20.05	0	18.5	1	0	1	1	1	0	1	1	0	0	0	0	0	0	0	1	1	3	1	0	1	0	0	36	0	36
HCC162	0	64.7096	1	0	0	0	0	32	26	0.34	4.1	0.54	1	151	1	3.51	0	25	0	0	2	0		1	1	1	0	1	1	0	0	1	0	1	0	2	1	0	1	0	0	36	0	36
HCC163	1	51.8521	0	0	0	0	1	36	26	0.66	4.1	0.94	0.9	245	1	6.15	0	5.6	0	1	0	0	1	0	1	1	0	0	0	0	0	0	0	1	1	3	0	0	0	0	0	36	0	36
HCC164	1	72.1479	1	0	0	0	0	33	25	2.06	4.4	0.95	1.1	205	1	2.2	0	6.5	0	1	0	0	1	0	0	1	0	0	0	0	0	0	0	1	1	3	1	0	1	0	0	36	0	36
HCC165	1	56.8932	0	0	0	0	0	43	24	1.29	3.8	0.54	1.1	129	1	11.1	0	3.6	1	0	1	0	0	1	1	1	0	0	0	0	0	0	0	1	1	3	1	0	1	0	1	32	1	5
HCC166	1	73.726	1	0	0	0	0	44	36	1.6	3.9	0.99	1.1	86	0	8.32	0	4.9	0	0	2	0		0	0	1	1	0	0	0	0	0	0	1	1	3	1	0	1	0	0	35	0	35
HCC167	1	57.3397	0	0	0	1	1	67	72	0.42	3.6	0.87	1	353	1	5.67	0	5.8	1	0	1	0	0	1	1	1	0	1	1	0	0	1	1	1	1	3	1	0	1	0	1	34	0	3
HCC168	0	65.1562	1	0	0	0	0	78	88	0.95	4.2	0.92	1.1	148	1	2.67	0	2.3	1	0	1	0	0	0	0	1	0	0	0	0	0	0	0	1	1	3	0	0	1	0	1	34	1	8
HCC169	0	57.5205	0	0	0	0	0	27	20	1.08	3.2	0.71	1.2	286	1	4586	1	10.6	0	0	2	0		0	0	1	0	1	1	0	0	1	0	0	0	0	1	0	1	0	1	15	1	15
HCC170	1	45.0027	0	0	0	0	0	26	17	0.5	4.5	0.79	1	150	1	9.85	0	15.7	1	0	1	0	0	0	0	1	0	0	0	0	0	0	0	1	1	3	1	0	1	0	0	34	0	34
HCC171	0	62.0685	1	1	1	0	0	60	63	1.14	4.1	0.67	1	163	1	771.27	1	3.3	1	1	3	1	1	0	1	1	0	0	0	0	0	0	0	1	1	3	0	0	0	0	0	34	0	34
HCC172	1	78.3945	1	0	0	0	0	60	19	0.65	3.8	1.32	1.1	189	1	4797	1	4.6	0	1	0	1	1	0	0	1	0	0	0	0	0	0	0	1	0	2	0	1	0	0	0	34	0	34
HCC173	1	63.611	1	1	0	0	0	181	30	0.9	3.8	0.86	1.2	162	1	100310	1	6.5	1	0	1	1	1	0	0	1	0	1	1	0	0	1	0	1	0	2	1	0	0	0	1	34	1	22
HCC174	1	66.4849	1	1	0	0	0	234	64	0.43	4.1	1.43	1	83	0	199.06	0	5.7	0	0	2	1		0	1	1	0	1	1	0	0	0	0	1	1	3	0	0	1	0	0	34	0	34
HCC175	1	39.2603	0	0	0	1	1	45	56	0.53	3.6	0.97	1.2	120	1	2078.92	1	8.2	1	0	1	0	1	0	1	1	0	0	0	0	0	0	0	1	1	3	1	1	1	0	1	34	1	34
HCC176	1	79.3151	1	0	0	0	0	21	10	0.78	3.5	0.99	1.1	451	1	1148.43	1	9.1	0	0	2	0		0	0	1	0	1	1	1	1	1	1	1	1	3	1	1	1	0	0	33	0	33
HCC177	1	51.4329	0	0	1	1	1	32	18	0.43	2.1	2.35	1.4	186	1	88.99	0	7.3	0	0	2	1		1	0	1	0	0	0	0	0	0	0	1	1	3	1	0	1	0	0	33	0	33
HCC178	1	65.1781	1	0	0	0	0	24	15	0.4	4.1	0.69	1	143	1	5.28	0	5.2	1	0	1	0	1	0	0	1	0	1	1	1	1	1	0	1	1	3	1	0	1	0	0	33	0	33
HCC179	0	74.1041	1	0	0	0	0	73	68	0.95	3.9	0.71	1	203	1	5.07	0	2.8	0	1	0	0	0	1	1	1	1	0	1	1	0	1	1	1	1	3	0	0	0	0	0	32	1	32
HCC180	1	58.9699	0	0	0	1	0	115	50	1.72	3.4	0.68	1.1	186	1	78.25	0	20.3	0	0	2	0		1	0	1	0	1	1	1	0	1	0	1	0	2	1	1	1	0	1	8	1	8
HCC181	1	67.6274	1	0	0	0	0	115	198	1.21	3.5	1.03	1	110	1	6.33	0	16.3	1	0	1	1	1	1	1	0	0	0	0	0	0	0	0	1	0	2	1	0	1	0	1	2	0	2
HCC182	1	53.9945	0	0	0	1	1	35	44	0.6	4.2	0.96	1	125	1	174.29	0	1.5	1	0	1	0	0	1	1	1	1	0	1	0	0	1	0	1	0	2	0	0	1	0	1	1	0	1
HCC183	1	71.2849	1	0	0	1	0	176	26	0.94	3.4	0.72	1	104	1	47287	1	13.5	0	1	0	1	0	1	1	1	0	0	0	0	0	0	0	1	0	2	1	0	0	0	0	31	0	31
HCC184	0	51.7096	0	0	0	0	0	60	66	0.83	3.3	0.5	1.1	254	1	4.59	0	3.5	0	1	0	0	0	1	0	1	0	0	0	0	0	0	0	1	1	3	1	0	1	1	0	31	0	31
HCC185	1	73.8822	1	0	0	0	0	75	65	0.42	3.2	1.44	1.1	177	1	10.63	0	6.9	0	1	0	0	0	1	0	1	1	1	1	0	1	1	0	1	0	2	1	1	1	0	0	31	0	31
HCC186	1	45.989	0	0	0	1	1	36	42	0.47	3.8	0.77	1	107	1	135.22	0	7.3	1	0	1	1	1	1	0	1	1	1	1	0	1	1	0	1	1	3	1	0	1	0	0	31	0	31
HCC187	0	50.3041	0	0	0	1	1	47	46	0.92	4	0.73	1.1	141	1	148.12	0	8.9	1	0	1	1	1	0	1	1	1	0	0	0	0	0	1	1	0	2	1	0	1	0	0	31	1	31
HCC188	1	77.5671	1	0	0	0	0	20	14	0.67	3.8	0.96	1	406	1	500.24	1	9.1	0	0	2	0		0	1	1	0	0	0	0	0	0	0	1	1	3	1	0	1	1	1	5	1	5
HCC189	1	70.9589	1	0	0	0	1	30	21	0.5	4.7	0.88	1	116	1	1.76	0	10.2	1	0	1	0	1	0	1	1	0	0	0	0	0	0	0	1	1	3	1	0	1	0	0	31	1	21
HCC190	0	63.6685	1	0	0	0	0	44	45	1.29	4.2	0.51	1.1	126	1	2918.97	1	6.6	1	1	3	1	0	1	0	1	0	0	0	0	0	0	0	1	0	2	0	0	0	0	1	31	1	21
HCC191	0	49.8	0	0	0	0	0	54	48	0.64	4.3	0.62	1.1	115	1	5.54	0	13	0	1	0	0	1	0	0	1	0	0	1	1	1	1	0	1	1	3	1	0	1	0	1	21	1	21
HCC192	1	67.4137	1	0	0	0	1	38	115	0.73	3.7	0.8	1.1	213	1	3.95	0	8.2	0	1	0	0	0	0	0	1	0	0	0	0	0	0	0	1	1	3	1	0	1	0	1	31	0	31
HCC193	1	61.8767	1	0	0	0	1	24	36	0.71	3.4	0.74	1.5	126	1	35.14	0	7.5	1	0	1	1	0	0	0	1	0	0	0	0	0	0	0	1	1	3	1	0	1	0	0	31	1	31
HCC194	1	29.3096	0	0	0	0	0	32	47	1.49	4	0.81	1.1	225	1	39572	1	6.6	0	0	2	0		0	1	1	0	0	0	0	0	0	0	1	0	2	1	0	0	0	0	30	1	30
HCC195	1	78.3151	1	0	0	0	0	71	49	0.64	3.1	0.95	1.2	268	1	10	0	20	1	0	1	0	0	0	1	1	0	0	1	1	0	1	0	1	1	3	1	0	1	0	0	30	0	30
HCC196	1	59.8027	0	0	0	1	1	49	31	0.96	3.9	1.44	1.1	52	0	109.72	0	12	0	1	0	0	0	0	0	1	1	1	1	1	1	1	1	1	1	3	1	0	1	0	0	30	0	30
HCC197	1	61.4466	1	0	0	0	0	22	16	0.4	4.5	0.72	1.1	350	1	2.16	0	10.2	1	0	1	1	0	0	0	1	1	0	0	0	0	0	0	1	1	3	1	1	1	0	0	30	0	30
HCC198	1	57.0658	0	0	0	0	0	43	44	0.82	4.7	0.94	1.2	163	1	12.71	0	8.8	1	0	1	0	0	0	0	1	0	0	0	0	0	0	0	1	1	3	1	0	1	0	0	29	1	29
HCC199	1	64.9616	1	0	0	0	0	58	94	1.52	3.6	0.82	1.5	249	1	2.34	0	6.3	1	0	1	0	1	0	0	1	0	0	0	0	0	0	0	1	1	3	1	0	1	0	0	29	1	29
HCC200	1	73.4575	1	0	0	1	0	120	142	0.98	3.7	0.82	1.1	90	0	55.33	0	5.1	0	1	0	0	0	0	0	1	0	0	0	0	0	0	0	1	1	3	0	0	0	0	0	29	0	29
HCC201	0	62.8822	1	0	0	0	0	25	32	0.25	3.6	0.97	0.9	120	1	2.67	0	7.3	1	0	1	0	1	0	0	0	0	0	0	0	0	0	0	1	1	3	1	0	1	0	0	29	0	29
HCC202	0	68.4548	1	0	0	0	0	38	27	0.85	3.5	0.89	1.05	137	1	5.2	0	6.8	0	0	2	1		0	0	1	0	1	1	1	1	1	0	1	0	2	1	0	0	0	0	29	1	18
HCC203	1	75.2055	1	1	0	0	0	172	130	0.64	3.7	2.34	1	239	1	2.44	0	3.1	0	0	2	0		1	1	1	0	1	1	1	0	1	1	1	0	2	1	0	1	0	0	28	0	28
HCC204	1	69.1753	1	0	0	0	0	31	21	0.57	4.1	0.8	1.1	149	1	6.1	0	5.1	1	0	1	0	1	0	0	1	0	0	0	0	0	0	0	1	0	2	1	0	1	0	0	28	0	28
HCC205	1	61.6082	1	1	0	1	0	28	38	0.76	4.4	0.94	1	224	1	5216	1	3.7	0	0	2	0		0	0	1	1	1	1	1	1	1	1	0	0	0	1	0	1	0	1	5	1	5
HCC206	1	74.2	1	1	0	0	1	190	90	2.5	2.5	1.17	1	96	0	126.88	0	8.8	0	1	0	1	0	0	1	1	0	1	1	0	0	1	0	1	0	2	1	0	1	0	0	28	0	16
HCC207	1	66.4548	1	0	0	0	0	39	31	1.72	4.3	0.96	1.2	283	1	6.53	0	1.7	0	0	2	0		0	0	1	0	0	0	0	0	0	0	0	0	0	1	0	1	0	0	28	1	6
HCC208	1	73.6466	1	0	0	0	0	77	74	0.32	3.5	1.26	1.1	133	1	2.71	0	1.9	0	1	0	0	0	0	1	1	0	0	0	0	0	0	0	0	1	1	1	0	1	0	0	28	1	16
HCC209	0	53.5699	0	1	0	0	0	36	43	0.46	3.4	1.6	1	197	1	5.6	0	9.3	0	1	0	0	0	0	0	1	0	1	1	1	1	1	1	1	0	2	0	1	1	0	0	28	1	28
HCC210	1	64.4027	1	1	0	0	0	44	50	0.73	3.9	0.83	1	172	1	38.99	0	3.1	1	1	3	0	0	0	0	1	0	0	0	0	0	0	0	1	1	3	0	0	1	0	0	27	0	27
HCC211	1	70.2247	1	0	0	0	0	72	63	0.54	3.8	1.27	1	146	1	3.2	0	5.1	1	0	1	1	1	0	0	1	0	0	0	0	0	0	0	1	1	3	1	0	1	0	0	27	0	27
HCC212	0	63.3397	1	0	0	0	0	30	19	0.88	3.9	1.03	1.1	236	1	2.67	0	3.7	0	1	0	0	0	0	0	1	0	1	1	0	0	1	0	1	0	2	1	0	0	0	1	26	0	26
HCC213	1	53.537	0	0	0	0	0	42	29	0.64	4	0.54	0.9	110	1	5.19	0	8.8	0	0	2	1		0	0	1	0	0	0	0	1	0	0	1	0	2	0	0	1	0	0	26	0	26
HCC214	1	58.6575	0	0	0	0	1	50	54	0.52	3.9	0.71	1	142	1	1.92	0	1.7	1	0	1	0	1	0	1	1	0	1	1	0	0	1	0	0	0	0	1	1	0	0	1	25	0	25
HCC215	0	63.9589	1	0	0	0	0	71	49	0.63	3.8	0.63	1.1	139	1	31.38	0	1.9	1	0	1	1	1	1	0	1	0	1	1	0	0	1	1	0	1	1	0	0	1	0	0	25	1	13
HCC216	1	69.5781	1	0	0	0	0	67	80	1.31	3.8	0.52	1.1	189	1	9.87	0	9.3	1	0	1	0	0	0	0	1	1	0	0	0	0	0	0	0	0	0	1	1	1	0	0	24	1	20
HCC217	1	47.4301	0	0	0	0	0	27	24	0.87	4	0.78	1	119	1	5.12	0	3.8	0	0	2	0		0	1	1	0	1	1	0	0	1	1	1	1	3	1	0	1	0	0	24	0	24
HCC218	1	65.5918	1	0	0	0	0	34	44	0.93	4.1	0.79	1.01	69	0	2.35	0	8.5	0	1	0	0	1	0	0	1	0	0	0	0	0	0	0	1	0	2	1	0	1	0	0	84	0	84
HCC219	1	64.4329	1	0	0	0	0	85	151	1.07	3.9	0.95	1.08	207	1	148.29	0	11.9	1	0	1	0	1	1	0	1	1	1	1	1	1	1	1	1	1	3	1	1	1	0	0	84	0	84
HCC220	1	66.2822	1	0	0	0	0	32	27	0.86	3.8	1.19	1	108	1	4.15	0	18.3	0	1	0	1	1	0	0	1	0	0	0	0	0	0	0	1	1	3	1	0	1	0	0	84	0	84
HCC221	1	63.7753	1	0	0	1	1	42	65	0.87	4	0.92	1.19	192	1	2.54	0	11.1	1	0	1	0	1	1	0	1	1	1	1	0	1	1	0	1	1	3	1	1	1	0	1	53	1	43
HCC222	1	39.9726	0	0	1	1	1	68	113	1.03	4.4	0.88	1.19	159	1	24.43	0	19.2	1	0	1	0	1	0	0	1	0	0	0	0	0	0	0	1	1	3	0	0	0	0	1	83	1	73
HCC223	1	63.1096	1	0	0	1	1	42	43	0.6	4.3	1.01	1.18	195	1	8.89	0	26.2	0	1	0	0	1	0	0	0	1	0	0	0	0	0	0	1	0	2	1	0	1	0	0	82	1	62
HCC224	1	64.4164	1	0	1	0	0	73	20	1.43	3.1	0.7	1.13	79	0	8.11	0	2.1	1	0	1	1	1	1	0	1	0	0	0	0	0	0	0	1	0	2	1	0	0	0	0	82	0	82
HCC225	1	62.8466	1	0	0	0	0	114	190	0.95	4.2	0.89	1	148	1	11.15	0	3.6	1	0	1	0	1	1	0	1	0	0	1	0	0	1	0	1	0	2	1	0	1	0	1	3	0	3
HCC226	1	51.5151	0	0	0	1	1	59	56	0.59	2.8	1.13	1.74	185	1	1.99	0	7.8	0	0	2	1		1	0	1	0	0	0	0	0	0	0	1	0	2	1	0	1	0	0	82	0	82
HCC227	1	75.9507	1	0	0	0	1	62	58	0.92	3.8	1.08	1.33	349	1	2160.86	1	15	0	1	0	0	0	1	0	1	0	0	0	0	0	0	0	1	0	2	1	0	1	0	0	82	1	52
HCC228	1	56.5315	0	0	0	0	0	43	34	0.81	3.9	0.64	1.2	253	1	111126	1	10.2	1	0	1	0	1	1	0	1	0	0	0	0	0	0	0	1	1	3	1	0	1	0	0	82	1	72
HCC229	0	80.5534	1	0	0	0	0	104	111	0.74	3.4	0.72	0.8	164	1	20.24	0	5.5	0	0	2	0		1	0	1	0	0	0	0	0	0	0	1	0	2	1	0	0	0	1	51	1	51
HCC230	1	59.4082	0	0	0	1	1	56	79	0.54	4.2	1.13	0.95	100	1	3.85	0	13	1	1	3	1	1	0	0	1	0	0	0	0	0	0	0	1	1	3	1	1	1	0	0	82	0	82
HCC231	1	47.526	0	1	0	0	0	54	22	0.57	3.4	0.73	1.14	292	1	129.7	0	8.2	0	0	2	0		0	0	1	0	0	0	0	0	0	0	1	1	3	1	1	1	0	1	28	1	28
HCC232	0	66.9753	1	1	0	0	0	115	169	1.01	3.6	0.62	1.06	261	1	14.54	0	7.5	1	0	1	0	1	0	1	1	0	1	1	0	0	1	0	0	0	0	1	1	1	0	0	81	1	71
HCC233	1	63.4384	1	0	0	0	1	22	9	0.4	3.7	0.82	1.06	148	1	6.58	0	6.6	0	0	2	0		1	0	0	0	0	0	0	0	0	0	0	0	0	0	0	0	0	1	55	1	21
HCC234	1	63.4384	1	0	0	0	1	22	9	0.4	3.7	0.82	1.06	148	1	6.58	0	20	0	0	2	0		0	0	0	0	0	0	0	0	0	0	1	0	2	0	0	0	0	1	81	1	21
HCC235	1	63.4384	1	0	0	0	1	22	9	0.4	3.7	0.82	1.06	148	1	6.58	0	12	0	0	2	0		0	0	0	0	0	0	0	0	0	0	1	0	2	0	0	0	0	1	80	1	21
HCC236	0	70.3096	1	0	0	0	0	36	32	0.61	4.7	3.09	1	162	1	291.87	0	10.2	1	0	1	0	0	1	0	1	0	0	0	0	0	0	0	1	1	3	1	0	1	0	1	35	1	6
HCC237	1	35.8082	0	0	0	1	1	27	43	0.54	4.2	0.86	1.05	185	1	5.8	0	8.8	1	0	1	1	0	0	0	0	0	0	0	0	0	0	0	1	1	3	0	0	0	0	0	80	0	80
HCC238	0	65.4849	1	0	0	0	0	29	21	0.51	4.5	0.62	1.1	256	1	2.64	0	6.3	0	0	2	0		0	0	1	1	0	1	1	1	1	1	1	1	3	1	1	1	0	1	35	0	35
HCC239	1	76.4438	1	0	0	0	1	160	159	0.81	4.1	0.9	1.1	187	1	7.92	0	5.1	0	0	2	0		0	0	1	0	1	1	1	0	1	1	1	1	3	1	0	1	0	1	17	1	6
HCC240	0	77.1315	1	1	0	0	0	31	15	0.51	4	0.78	0.94	190	1	4635	1	7.3	1	0	1	0	0	0	1	1	1	0	0	0	0	0	1	1	1	3	1	0	0	0	1	12	1	12
HCC241	0	65.8219	1	0	0	0	0	33	27	0.46	3.9	0.85	1	208	1	126.97	0	6.8	1	0	1	1	1	0	0	1	0	0	0	0	0	0	0	1	1	3	1	0	0	0	1	28	1	28
HCC242	0	54.6712	0	0	0	0	0	90	73	0.54	3.8	0.55	1.19	145	1	7.83	0	3.1	1	1	3	0	1	0	1	1	0	0	0	0	0	0	0	1	1	3	1	0	0	0	0	80	0	80
HCC243	1	60.6575	1	0	1	0	1	34	41	0.69	3.6	0.79	0.99	197	1	2.38	0	5.1	0	1	0	0	1	0	0	1	0	1	1	1	0	1	0	1	1	3	1	1	1	0	0	80	0	80
HCC244	0	54.1671	0	1	0	0	0	109	93	0.97	3.5	1.02	1.2	235	1	9.51	0	3.7	1	0	1	0	0	0	0	1	0	0	0	0	0	0	0	1	1	3	1	0	1	0	1	25	0	25
HCC245	1	42.9863	0	0	0	1	1	20	16	0.52	3.2	0.73	1.19	207	1	2972	1	8.8	0	1	0	0	1	0	0	1	1	1	1	1	1	1	1	1	0	2	1	0	1	0	1	79	0	79
HCC246	0	76.4986	1	1	0	0	0	31	15	0.69	3.4	1.07	1	157	1	7.37	0	1.7	1	0	1	0	0	1	0	1	0	1	1	1	0	1	0	1	0	2	1	0	1	0	1	28	1	12
HCC247	0	30.6384	0	0	0	0	0	28	22	0.71	4.2	0.7	1.1	151	1	3.22	0	1.9	1	0	1	0	1	0	0	1	0	0	0	0	0	0	0	1	0	2	1	0	1	0	1	20	1	20
HCC248	1	59.3123	0	1	0	0	1	35	31	0.56	3.5	0.75	1.1	164	1	1.56	0	9.3	0	0	2	0		1	0	0	0	0	0	0	0	0	0	1	0	2	1	0	0	0	1	3	0	3
HCC249	0	80.3616	1	1	0	0	0	25	10	0.48	3.3	0.87	1.03	161	1	2.72	0	21	1	0	1	0	0	0	0	1	0	0	0	0	0	0	0	1	1	3	1	1	1	0	0	79	1	55
HCC250	1	83.5589	1	0	0	0	1	22	18	0.4	3.9	1.09	1.03	149	1	2.96	0	15	0	1	0	0	1	0	0	1	0	0	0	0	0	0	0	1	1	3	1	0	1	0	0	79	0	79
HCC251	1	63.0603	1	0	0	1	1	25	29	0.43	3	3.06	1.16	239	1	4.71	0	2.9	0	1	0	0	0	1	0	1	0	1	1	1	0	1	0	1	1	3	1	1	0	0	0	79	0	79
HCC252	1	70.6932	1	1	1	1	1	34	36	0.57	4.4	0.89	0.9	146	1	666.49	1	5.9	0	0	2	0		1	1	1	0	1	1	1	0	1	1	1	1	3	1	1	1	0	1	24	1	13
HCC253	1	52.0685	0	0	0	0	1	57	67	0.66	3.9	0.88	1.11	136	1	8.22	0	17.6	1	0	1	0	0	0	1	1	1	0	0	0	0	0	0	1	0	2	1	1	1	0	1	8	1	8
HCC254	1	61.7425	1	0	0	0	0	108	182	0.3	3.8	0.75	1.06	183	1	27.24	0	8.5	1	0	1	0	0	0	1	1	0	1	1	0	0	1	0	1	1	3	1	0	1	0	1	58	0	48
HCC255	1	37.3945	0	0	0	0	0	29	43	1.96	4.5	0.94	1.09	262	1	2.58	0	6.3	0	0	2	0		0	1	1	0	1	1	1	1	1	1	1	1	3	1	0	1	0	0	78	0	78
HCC256	0	79.7068	1	1	0	0	0	68	26	0.67	3.3	0.98	0.91	80	0	5875	1	2	0	1	0	1	0	0	1	1	0	0	0	0	0	0	1	1	0	2	1	0	1	0	0	78	0	78
HCC257	1	33.2685	0	0	0	0	0	22	22	0.77	4.5	0.7	1.18	83	0	21843	1	9.9	0	1	0	1	1	0	1	1	0	0	0	0	0	0	0	1	1	3	1	0	1	1	0	78	0	78
HCC258	0	72.8247	1	0	0	0	0	21	30	0.5	4.1	0.9	1.05	241	1	4.9	0	18.5	0	0	2	0		0	0	1	0	1	1	0	0	1	0	1	1	3	0	0	1	0	0	78	0	78
HCC259	0	70.9671	1	0	0	0	0	73	59	1.24	3.5	0.88	1.32	146	1	171.72	0	25	0	0	2	1		0	1	1	0	0	0	0	0	0	0	1	0	2	1	1	1	0	0	78	1	58
HCC260	1	77.337	1	0	0	0	0	22	17	0.53	4.3	1.06	1.01	241	1	2.57	0	5.6	0	0	2	0		0	0	1	0	0	0	0	0	0	0	1	1	3	1	0	1	0	0	77	1	37
HCC261	1	34.9123	0	0	1	0	0	22	30	0.88	4.2	0.68	1.13	125	1	256.91	0	6.5	1	1	3	0	1	0	0	1	0	0	0	0	0	0	0	1	1	3	1	0	1	0	0	77	0	77
HCC262	1	65.2274	1	1	0	0	0	34	37	1.36	4	1.04	1	205	1	4.81	0	3.6	1	0	1	0	1	1	0	1	1	1	1	0	1	1	1	1	0	2	0	0	0	0	0	77	0	77
HCC263	1	39.5699	0	0	0	0	0	23	21	0.9	4.5	0.83	1.14	264	1	3.95	0	4.9	0	0	2	0		1	0	1	0	0	0	0	0	0	0	1	1	3	1	0	1	0	1	32	1	32
HCC264	1	70.5726	1	0	0	0	0	57	54	0.93	4	1.04	1.71	381	1	1.86	0	5.8	1	0	1	1	1	0	0	1	0	0	0	0	0	0	0	0	1	1	1	0	1	0	1	27	1	27
HCC265	1	75.2219	1	1	1	0	1	53	82	0.69	3.9	1.98	0.95	274	1	1.81	0	2.3	0	0	2	0		0	0	1	0	1	1	0	0	1	1	1	0	2	1	0	0	0	0	77	0	77
HCC266	1	75.8521	1	0	0	0	1	25	11	0.5	3.6	0.7	1.09	138	1	3243	1	10.6	1	0	1	0	1	0	1	1	0	0	0	0	0	0	0	1	1	3	1	0	1	0	0	77	0	77
HCC267	1	69.8548	1	0	0	0	0	71	74	0.53	3.7	1.88	0.99	235	1	3.1	0	15.7	0	1	0	0	1	0	1	1	0	1	1	0	0	1	0	1	0	2	1	0	1	0	0	77	0	77
HCC268	0	70.926	1	0	0	0	0	153	153	0.41	3.4	0.72	1	178	1	1470.99	1	3.3	1	0	1	1	1	1	0	1	0	1	1	0	0	1	0	1	0	2	1	0	0	0	1	1	0	1
HCC269	0	34.8	0	0	0	0	0	63	27	0.49	2.9	0.51	1.15	309	1	6.3	0	4.6	0	0	2	0		0	0	1	0	0	0	0	0	0	0	0	0	0	1	0	1	0	1	36	1	16
HCC270	0	60.4822	1	1	0	0	0	15	12	0.37	4.5	7	0.92	141	1	3.02	0	6.5	1	0	1	0	1	1	1	1	0	0	0	0	0	0	0	1	1	3	1	0	1	0	1	76	0	76
HCC271	1	42.5425	0	0	1	1	1	39	30	0.78	3.9	0.82	1.06	117	1	5.8	0	5.7	0	1	0	0	1	0	0	1	1	0	1	0	0	1	0	1	1	3	1	0	0	1	0	76	0	76
HCC272	0	73.7342	1	0	0	0	0	62	76	0.78	4.6	2.01	1.05	106	1	26.47	0	8.2	0	1	0	1	0	0	1	1	0	0	0	0	0	0	0	1	0	2	1	0	0	0	0	76	1	56
HCC273	1	63.2685	1	0	1	1	1	58	70	0.61	3.9	1.06	0.95	107	1	6.3	0	9.1	0	0	2	1		1	0	1	0	0	0	0	0	0	0	1	1	3	0	0	1	0	0	76	0	76
HCC274	1	64.9123	1	0	0	0	0	36	34	0.65	3.8	0.86	1.1	256	1	2.94	0	7.3	1	0	1	0	1	0	0	1	0	1	1	0	0	1	0	1	0	2	0	0	0	0	1	26	1	19
HCC275	1	63.0247	1	0	0	1	1	58	47	0.89	3.5	1.38	1.08	77	0	6.67	0	5.2	1	0	1	1	1	0	1	1	1	0	0	0	0	0	1	1	0	2	1	0	1	0	0	75	1	53
HCC276	1	61.0521	1	0	0	1	1	59	83	0.63	4	0.83	1.04	223	1	11.79	0	2.8	1	0	1	0	0	1	0	1	0	0	0	0	0	0	0	0	1	1	1	0	1	0	1	75	1	75
HCC277	0	55.2849	0	0	0	0	0	33	23	0.78	3.4	0.74	1.07	208	1	174.25	0	20.3	0	1	0	0	0	0	0	0	0	0	0	0	0	0	0	1	0	2	1	0	1	0	0	75	0	75
HCC278	0	77.6849	1	0	0	0	0	26	11	0.68	4.2	0.94	1.11	130	1	1464.46	1	16.3	0	1	0	1	0	0	0	1	0	0	0	0	0	0	0	1	0	2	1	0	0	0	0	75	1	52
HCC279	1	63.5096	1	0	0	1	1	100	90	0.69	4.4	0.93	1.05	118	1	42.03	0	1.5	0	1	0	1	1	1	0	1	0	0	0	0	0	0	0	1	1	3	1	0	1	0	0	75	1	52
HCC280	1	64.611	1	1	1	0	0	29	30	1.48	4	1.27	1.2	150	1	6.47	0	13.5	1	0	1	1	1	0	0	1	0	0	0	0	0	0	0	1	1	3	1	0	1	0	1	16	0	16
HCC281	1	25.9726	0	0	0	0	0	49	20	0.35	4	0.6	1.17	106	1	16036	1	3.5	0	1	0	1	1	0	0	1	0	0	0	0	0	0	0	1	1	3	1	1	1	0	0	74	0	74
HCC282	1	70.9753	1	1	0	0	0	32	25	1.45	4	0.78	1.08	137	1	40246	1	6.9	1	0	1	1	1	0	0	1	0	0	0	0	0	0	0	1	1	3	0	0	1	0	0	74	0	74
HCC283	1	52.6603	0	1	1	1	1	41	49	0.86	4.1	0.9	1.03	156	1	1.89	0	7.3	0	1	0	0	0	0	0	1	0	0	0	0	0	0	0	1	1	3	1	0	0	0	0	74	0	74
HCC284	1	61.0822	1	1	0	1	0	34	37	0.68	4.2	1.1	1.1	189	1	29	0	8.9	1	0	1	1	1	0	0	1	0	1	1	1	1	1	0	1	0	2	1	0	1	0	1	33	1	8
HCC285	1	61.0822	1	1	0	1	0	34	37	0.68	4.2	1.1	1.1	189	1	29	0	9.1	1	0	1	1	0	1	0	1	0	1	1	1	1	1	0	1	0	2	1	0	1	0	1	33	1	8
HCC286	1	73.2301	1	0	1	1	1	30	32	1.04	3.7	1.96	1	191	1	28.48	0	10.2	1	0	1	0	0	0	0	1	0	1	1	1	0	1	0	1	0	2	0	0	1	0	1	12	1	6
HCC287	1	76.7507	1	0	0	0	0	72	92	0.87	4.5	1.18	1.1	108	1	266.79	0	6.6	1	0	1	1	1	0	0	1	0	1	1	1	0	1	0	1	1	3	1	0	1	0	0	73	0	73
HCC288	1	71.1644	1	1	0	1	0	120	110	0.66	3.4	0.85	0.9	184	1	17.86	0	13	1	0	1	0	0	0	0	1	0	0	0	0	0	0	0	1	0	2	0	0	0	0	1	1	0	1
HCC289	1	74.9479	1	0	0	0	0	32	19	1.16	3.2	1.21	1.1	182	1	22.12	0	8.2	0	0	2	0		0	0	0	0	0	0	0	0	0	0	1	0	2	1	0	1	1	1	2	0	2
HCC290	1	59.8027	0	0	0	1	1	20	25	1.03	4.2	0.77	1	278	1	3.75	0	7.5	1	0	1	0	0	1	0	1	0	1	1	1	1	1	1	1	1	3	1	0	1	0	1	18	1	7
HCC291	1	69.2932	1	0	0	0	0	38	37	0.48	3.7	1.22	1	153	1	12.97	0	6.6	1	0	1	0	1	0	0	1	0	0	0	0	0	0	0	1	1	3	1	0	0	0	0	73	0	73
HCC292	1	80.3863	1	1	0	0	0	34	30	0.9	3.7	0.85	1.02	246	1	5.76	0	20	0	0	2	0		0	0	1	0	1	1	1	0	1	1	1	1	3	1	0	1	0	1	12	0	12
HCC293	1	65.1425	1	0	0	1	1	52	72	0.71	3.9	0.97	1.02	91	0	1.29	0	12	1	0	1	0	1	0	1	0	0	0	0	0	0	0	0	1	1	3	0	1	1	0	0	72	0	72
HCC294	1	70.1753	1	0	0	1	1	38	29	0.6	3.6	0.73	1	167	1	7.46	0	10.2	1	0	1	0	1	1	0	1	0	0	0	0	0	0	0	1	1	3	1	0	1	0	1	72	1	72
HCC295	1	70.1753	1	0	0	1	1	38	29	0.6	3.6	0.73	1	167	1	7.46	0	8.8	1	0	1	0	0	0	0	1	0	0	0	0	0	0	0	1	1	3	1	1	1	0	1	72	1	72
HCC296	1	65.5918	1	0	0	0	0	34	44	0.93	4.1	0.79	1.01	69	0	2.35	0	6.3	0	1	0	0	0	0	0	1	0	0	0	0	0	0	0	1	0	2	1	0	1	0	1	72	1	62
HCC297	1	64.4329	1	0	0	0	0	85	151	1.07	3.9	0.95	1.08	207	1	148.29	0	5.1	1	0	1	0	0	1	0	1	1	1	1	1	1	1	1	1	1	3	1	1	1	0	0	72	0	72
HCC298	1	66.2822	1	0	0	0	0	32	27	0.86	3.8	1.19	1	108	1	4.15	0	7.3	0	1	0	1	0	0	0	1	0	0	0	0	0	0	0	1	1	3	1	0	1	0	0	72	0	72
HCC299	1	63.7753	1	0	0	1	1	42	65	0.87	4	0.92	1.19	192	1	2.54	0	6.8	1	0	1	0	1	1	0	1	1	1	1	1	1	1	1	1	1	3	1	1	1	0	1	72	1	47
HCC300	1	39.9726	0	0	1	1	1	68	113	1.03	4.4	0.88	1.19	159	1	24.43	0	3.1	1	0	1	0	1	0	0	1	0	0	0	0	0	0	0	1	1	3	0	0	0	0	0	72	1	57
HCC301	1	63.1096	1	0	0	1	1	42	43	0.6	4.3	1.01	1.18	195	1	8.89	0	5.1	0	1	0	0	0	0	0	0	1	0	0	0	0	0	0	1	0	2	1	0	1	0	0	72	1	41
HCC302	1	64.4164	1	0	1	0	0	73	20	1.43	3.1	0.7	1.13	79	0	8.11	0	3.7	1	0	1	1	1	1	0	1	0	0	0	0	0	0	0	1	0	2	1	0	0	0	1	72	1	37
HCC303	1	62.8466	1	0	0	0	0	114	190	0.95	4.2	0.89	1	148	1	11.15	0	8.8	1	0	1	0	0	1	0	1	0	0	1	1	0	1	0	1	0	2	1	0	1	0	1	1	0	1
HCC304	1	51.5151	0	0	0	1	1	59	56	0.59	2.8	1.13	1.74	185	1	1.99	0	1.7	0	0	2	1		1	0	1	0	0	0	0	0	0	0	1	0	2	1	0	1	0	1	71	1	71
HCC305	1	75.9507	1	0	0	0	1	62	58	0.92	3.8	1.08	1.33	349	1	2160.86	1	1.9	0	1	0	0	0	1	0	1	0	0	0	0	0	0	0	1	0	2	1	0	1	0	0	71	0	71
HCC306	1	56.5315	0	0	0	0	0	43	34	0.81	3.9	0.64	1.2	253	1	111126	1	9.3	1	0	1	0	0	1	0	1	0	0	0	0	0	0	0	1	1	3	1	0	1	0	0	71	0	71
HCC307	0	80.5534	1	0	0	0	0	104	111	0.74	3.4	0.72	0.8	164	1	20.24	0	21	0	0	2	0		1	0	1	0	0	0	0	0	0	0	1	0	2	1	0	0	0	1	3	0	3
HCC308	1	59.4082	0	0	0	1	1	56	79	0.54	4.2	1.13	0.95	100	1	3.85	0	15	1	1	3	1	1	0	0	1	0	0	0	0	0	0	0	1	1	3	1	1	1	0	0	70	0	70
HCC309	1	47.526	0	1	0	0	0	54	22	0.57	3.4	0.73	1.14	292	1	129.7	0	2.9	0	0	2	0		0	0	1	0	0	0	0	0	0	0	1	1	3	1	1	1	0	1	27	1	9
HCC310	0	66.9753	1	1	0	0	0	115	169	1.01	3.6	0.62	1.06	261	1	14.54	0	5.9	1	0	1	0	1	0	1	1	0	1	1	1	0	1	0	0	0	0	1	1	1	0	1	50	1	46
HCC311	1	63.4384	1	0	0	0	1	22	9	0.4	3.7	0.82	1.06	148	1	6.58	0	17.6	0	0	2	0		1	0	0	0	0	0	0	0	0	0	0	0	0	0	0	0	0	1	70	1	46
HCC312	0	70.3096	1	0	0	0	0	36	32	0.61	4.7	3.09	1	162	1	291.87	0	8.5	1	0	1	0	0	0	0	1	0	0	0	0	0	0	0	1	1	3	1	0	1	0	1	23	1	6
HCC313	0	70.3096	1	0	0	0	0	36	32	0.61	4.7	3.09	1	162	1	291.87	0	6.3	1	0	1	0	0	0	0	1	0	0	0	0	0	0	0	1	1	3	1	0	1	0	1	23	1	6
HCC314	1	35.8082	0	0	0	1	1	27	43	0.54	4.2	0.86	1.05	185	1	5.8	0	2	1	0	1	1	0	1	0	0	0	0	0	0	0	0	0	1	1	3	0	0	0	0	0	70	0	70
HCC315	0	65.4849	1	0	0	0	0	29	21	0.51	4.5	0.62	1.1	256	1	2.64	0	9.9	0	0	2	0		0	0	1	1	0	1	1	1	1	1	1	1	3	1	0	1	0	1	38	0	38
HCC316	1	76.4438	1	0	0	0	1	160	159	0.81	4	0.9	1.1	187	1	7.92	0	18.5	0	0	2	0		0	0	1	0	1	1	1	0	1	1	0	1	1	1	1	1	0	1	23	1	13
HCC317	0	77.1315	1	1	0	0	0	31	15	0.51	4	0.78	0.94	190	1	4635	1	25	1	0	1	0	0	0	1	1	1	0	0	0	0	0	1	0	1	1	1	0	0	0	1	16	1	10
HCC318	0	65.8219	1	0	0	0	0	33	27	0.46	3.9	0.85	1	208	1	126.97	0	5.6	1	0	1	1	1	0	0	1	0	0	0	0	0	0	0	1	1	3	1	0	0	0	1	32	1	21
HCC319	0	54.6712	0	0	0	0	0	90	73	0.54	3.8	0.55	1.19	145	1	7.83	0	6.5	1	1	3	0	1	0	1	1	0	0	0	0	0	0	0	1	1	3	1	0	0	0	0	69	0	69
HCC320	1	60.6575	1	0	1	0	1	34	41	0.69	3.6	0.79	0.99	197	1	2.38	0	3.6	0	1	0	0	1	0	0	1	0	1	1	1	0	1	0	1	1	3	1	0	1	0	0	69	0	69
HCC321	0	54.1671	0	1	0	0	0	109	93	0.97	3.5	1.02	1.2	235	1	9.51	0	4.9	1	0	1	0	1	0	0	1	0	0	0	0	0	0	0	1	1	3	1	1	1	0	1	24	0	24
HCC322	1	42.9863	0	0	0	1	1	20	16	0.52	3.2	0.73	1.19	207	1	2972	1	5.8	0	1	0	0	1	0	0	1	1	1	1	1	1	1	1	1	0	2	1	0	1	0	0	45	0	45
HCC323	0	76.4986	1	1	0	0	0	31	15	0.69	3.4	1.07	1	157	1	7.37	0	2.3	1	0	1	0	0	0	0	1	0	1	1	1	0	1	0	1	0	2	1	0	1	0	1	32	1	8
HCC324	0	30.6384	0	0	0	0	0	28	22	0.71	4.2	0.7	1.1	151	1	3.22	0	10.6	1	0	1	0	1	1	0	1	0	0	0	0	0	0	0	1	0	2	1	0	1	0	1	20	1	14
HCC325	1	59.3123	0	1	0	0	1	35	31	0.56	3.5	0.75	1.1	164	1	1.56	0	15.7	0	0	2	0		0	0	0	0	0	0	0	0	0	0	1	0	2	1	0	0	0	1	3	0	3
HCC326	0	80.3616	1	1	0	0	0	25	10	0.48	3.3	0.87	1.02	161	1	2.72	0	3.3	1	0	1	0	1	1	0	1	0	0	0	0	0	0	0	1	1	3	1	0	1	0	0	69	0	69
HCC327	1	83.5589	1	0	0	0	1	22	18	0.4	3.9	1.09	1.03	149	1	2.96	0	4.6	0	1	0	0	1	0	0	1	0	0	0	0	0	0	0	1	1	3	1	1	1	0	0	69	1	69
HCC328	1	73.2932	1	0	0	0	0	43	32	0.96	3.5	0.65	1.1	550	1	63.39	0	6.5	0	1	0	0	1	0	0	0	0	1	1	1	1	1	1	1	1	3	1	0	1	0	0	69	0	69
HCC329	1	63.0603	1	0	0	1	1	25	29	0.43	3	3.06	1.16	239	1	4.71	0	5.7	0	1	0	0	0	1	0	1	0	1	1	1	0	1	0	1	1	3	1	1	0	0	0	69	0	69
HCC330	1	70.6932	1	1	1	1	1	34	36	0.57	4.4	0.88	0.9	146	1	666.49	1	8.2	0	0	2	0		1	1	1	0	1	1	1	0	1	1	1	1	3	1	1	1	0	1	23	1	10
HCC331	1	52.0685	0	0	0	0	1	57	67	0.66	3.9	0.88	1.11	136	1	8.22	0	9.1	1	0	1	0	1	0	1	1	1	0	0	0	0	0	0	1	0	2	1	1	1	0	0	68	1	58
HCC332	1	61.7425	1	0	0	0	0	108	182	0.3	3.8	0.75	1.06	183	1	27.24	0	7.3	1	0	1	0	1	0	1	1	0	1	1	1	0	1	0	1	1	3	1	0	1	0	0	68	0	68
HCC333	1	77.1945	1	1	1	0	0	19	19	0.63	3.4	1.17	0.92	140	1	9.6	0	5.2	1	0	1	0	0	0	0	1	1	1	1	1	1	1	1	1	1	3	1	0	1	0	0	68	0	68
HCC334	1	37.3945	0	0	0	0	0	29	43	1.96	4.5	0.94	1.09	262	1	2.58	0	2.8	0	0	2	0		0	1	1	0	1	1	1	1	1	1	1	1	3	1	0	1	0	0	68	1	48
HCC335	0	79.7068	1	1	0	0	0	68	26	0.67	3.3	0.98	0.91	80	0	5875	1	20.3	0	1	0	1	0	0	1	1	0	0	0	0	0	0	1	1	0	2	1	0	1	1	0	68	1	66
HCC336	1	33.2685	0	0	0	0	0	22	22	0.77	4.5	0.7	1.18	83	0	21843	1	16.3	0	1	0	1	0	0	1	1	0	0	0	0	0	0	0	1	1	3	1	0	1	0	0	67	0	67
HCC337	0	72.8247	1	0	0	0	0	21	36	0.5	4	0.8	1.01	241	1	4.8	0	1.5	0	0	2	0		0	0	1	0	1	1	1	0	1	0	1	1	3	0	1	1	0	0	67	0	67
HCC338	0	70.9671	1	0	0	0	0	73	59	1.24	3.5	0.88	1.32	146	1	171.72	0	13.5	0	0	2	1		0	1	1	0	0	0	0	0	0	0	1	0	2	1	0	1	0	0	67	1	67
HCC339	1	77.337	1	0	0	0	0	22	17	0.53	4.3	1.06	1.01	241	1	2.57	0	3.5	0	0	2	0		0	0	1	0	0	0	0	0	0	0	1	1	3	1	0	1	0	1	57	0	57
HCC340	1	34.9123	0	0	1	0	0	22	30	0.88	4.2	0.68	1.13	125	1	256.91	0	6.9	1	1	3	0	1	1	0	1	0	0	0	0	0	0	0	1	1	3	1	0	1	0	0	67	1	43
HCC341	1	65.2274	1	1	0	0	0	34	37	1.36	4	1.04	1	205	1	4.81	0	7.3	1	0	1	0	0	1	0	1	1	1	1	1	1	1	1	1	0	2	0	0	0	0	0	67	1	46
HCC342	1	39.5699	0	0	0	0	0	23	21	0.9	4.5	0.83	1.14	264	1	3.95	0	8.9	0	0	2	0		0	0	1	0	0	0	0	0	0	0	0	1	1	1	0	1	0	1	32	1	32
HCC343	0	62.5836	1	0	0	0	0	105	83	0.95	3.3	0.66	1.02	119	1	12.58	0	9.1	1	0	1	0	0	0	0	1	0	1	1	0	0	0	0	1	0	2	0	0	1	0	0	66	0	66
HCC344	1	68.7425	1	0	0	0	0	60	64	0.7	3.4	1.19	1.06	145	1	80.98	0	10.2	1	0	1	1	1	0	0	1	0	1	1	0	0	0	0	1	1	3	1	0	1	0	0	66	0	66
HCC345	1	70.5726	1	0	0	0	0	57	54	0.93	4	1.04	1.71	381	1	1.86	0	6.6	1	0	1	1	1	0	0	1	0	0	0	0	0	0	0	1	1	3	1	0	1	0	0	66	0	66
HCC346	1	75.2219	1	1	1	0	1	53	82	0.69	3.9	1.98	0.95	274	1	1.81	0	13	0	0	2	0		1	0	1	0	1	1	1	0	1	1	1	0	2	1	0	0	0	0	66	0	66
HCC347	1	75.8521	1	0	0	0	1	25	11	0.5	3.6	0.7	1.09	138	1	3243	1	8.2	1	0	1	0	1	0	1	1	0	0	0	0	0	0	0	0	1	1	1	0	1	0	1	66	1	46
HCC348	1	69.8548	1	0	0	0	0	71	74	0.53	3.7	1.88	0.99	235	1	3.1	0	7.5	0	1	0	0	0	1	1	1	0	1	1	1	0	1	0	1	0	2	1	0	1	0	0	66	1	56
HCC349	0	70.926	1	0	0	0	0	153	153	0.41	3.4	0.72	1	178	1	1470.99	1	6.6	1	0	1	1	0	0	0	0	0	1	1	1	0	1	1	1	0	2	1	0	0	1	1	1	0	1
HCC350	0	34.8	0	0	0	0	0	63	27	0.49	2.9	0.51	1.15	309	1	6.2	0	20	0	0	2	0		0	0	1	0	0	0	0	0	0	0	1	0	2	1	0	1	0	0	66	1	66
HCC351	0	60.4822	1	1	0	0	0	15	12	0.37	4.4	7	0.92	141	1	3.02	0	12	1	0	1	0	0	1	1	1	0	0	0	0	0	0	0	1	1	3	1	0	1	0	0	66	1	41
HCC352	1	42.5425	0	0	1	1	1	39	36	0.78	3.9	0.82	1.06	117	1	5.7	0	10.2	0	0	2	0		0	0	1	1	0	1	1	0	1	1	1	1	3	1	0	0	0	0	66	0	31
HCC353	0	73.7342	1	0	0	0	0	62	76	0.78	4.6	2.01	1.05	106	1	26.47	0	8.8	0	1	0	1	1	0	1	1	0	0	0	0	0	0	0	1	0	2	1	0	0	0	0	66	0	66
HCC354	1	63.2685	1	0	1	1	1	58	70	0.61	3.9	1.06	0.95	107	1	6.3	0	6.3	0	0	2	1		1	0	1	0	0	0	0	0	0	0	0	1	1	0	0	1	0	0	66	1	41
HCC355	1	64.9123	1	0	0	0	0	36	34	0.65	3.7	0.86	1.1	256	1	2.94	0	5.1	1	0	1	0	1	0	0	1	0	1	1	1	0	1	1	1	0	2	0	0	0	0	1	25	1	19
HCC356	1	63.0247	1	0	0	1	1	58	47	0.89	3.5	1.38	1.08	77	0	6.67	0	7.3	1	0	1	1	1	0	1	1	1	0	0	0	0	0	1	1	0	2	1	0	1	0	0	65	0	65
HCC357	1	61.0521	1	0	0	1	1	59	83	0.63	4	0.83	1.04	223	1	11.79	0	6.8	1	0	1	0	1	1	0	1	0	0	0	0	0	0	0	1	1	3	1	0	1	0	0	65	0	65
HCC358	0	55.2849	0	0	0	0	0	33	23	0.78	3.4	0.74	1.07	208	1	174.25	0	3.1	0	1	0	0	0	0	0	0	0	0	0	0	0	0	0	1	0	2	1	0	1	0	0	65	1	41
HCC359	0	77.6849	1	0	0	0	0	26	11	0.68	4.2	0.94	1.11	130	1	1464.46	1	5.1	0	1	0	1	0	0	0	1	0	0	0	0	0	0	0	1	0	2	1	1	0	0	1	65	1	41
HCC360	1	63.5096	1	0	0	1	1	100	90	0.69	4.4	0.93	1.05	118	1	42.03	0	3.7	0	1	0	1	0	0	0	1	0	0	0	0	0	0	0	1	1	3	1	0	1	0	0	65	0	65
HCC361	1	64.611	1	1	1	0	0	29	30	1.48	4	1.27	1.2	150	1	6.47	0	8.8	1	0	1	1	1	0	0	1	0	0	0	0	0	0	0	1	1	3	1	0	1	0	1	19	1	19
HCC362	1	25.9726	0	0	0	0	0	49	20	0.35	4	0.6	1.17	106	1	16036	1	1.7	0	1	0	1	0	0	0	1	0	0	0	0	0	0	0	1	1	3	1	0	1	0	0	64	0	64
HCC363	1	70.9753	1	1	0	0	0	32	25	1.45	4	0.78	1.08	137	1	40246	1	1.9	1	0	1	1	1	1	0	1	0	0	0	0	0	0	0	1	1	3	0	0	1	0	0	64	0	64
HCC364	1	52.6603	0	1	1	1	1	41	49	0.86	4.1	0.9	1.03	156	1	1.89	0	9.3	0	1	0	0	1	0	0	1	0	0	0	0	0	0	0	1	1	3	1	0	0	0	0	64	0	64
HCC365	1	40.2	0	0	0	1	1	20	23	0.5	4.6	0.81	1.05	198	1	545.5	1	6.6	0	1	0	1	1	0	0	1	0	1	1	0	0	0	0	1	1	3	1	0	1	0	0	64	0	64
HCC366	1	61.0822	1	1	0	1	0	34	37	0.68	4.2	1.1	1.1	189	1	29	0	20	1	0	1	1	1	0	0	1	0	1	1	1	1	1	0	1	0	2	1	0	1	0	1	27	1	8
HCC367	1	61.0822	1	1	0	1	0	34	37	0.68	4.2	1.1	1.1	189	1	29	0	12	1	0	1	1	1	0	0	1	0	1	1	1	1	1	0	1	0	2	1	0	1	1	1	27	1	8
HCC368	1	73.2301	1	0	1	1	1	30	32	1.04	3.7	1.96	1	191	1	28.48	0	10.2	1	0	1	0	0	1	0	1	0	1	1	1	0	1	0	1	0	2	0	0	1	0	1	17	1	10
HCC369	1	76.7507	1	0	0	0	0	72	92	0.87	4.5	1.18	1.1	108	1	266.79	0	8.8	1	0	1	1	1	0	0	1	0	1	1	1	0	1	0	1	1	3	1	0	1	0	0	63	0	63
HCC370	1	71.1644	1	1	0	1	0	120	110	0.66	3.4	0.85	0.9	184	1	17.86	0	6.3	1	0	1	0	0	0	0	0	0	0	0	0	0	0	0	1	0	2	0	0	0	0	1	2	0	2
HCC371	1	74.9479	1	0	0	0	0	32	19	1.16	3.2	1.21	1.09	182	1	22.12	0	5.1	0	0	2	0		0	0	1	0	0	0	0	0	0	0	1	0	2	1	1	1	0	1	3	0	3
HCC372	1	59.8027	0	0	0	1	1	20	25	1.03	4.2	0.77	1	278	1	3.75	0	7.3	1	0	1	0	0	1	0	1	0	1	1	1	1	1	1	1	1	3	1	0	1	0	1	21	1	7
HCC373	1	69.2932	1	0	0	0	0	38	37	0.48	3.7	1.22	1	153	1	12.97	0	6.8	1	0	1	0	1	0	0	1	0	0	0	0	0	0	0	1	1	3	1	1	0	0	1	63	0	63
HCC374	1	80.3863	1	1	0	0	0	34	30	0.9	3.7	0.85	1.02	246	1	5.76	0	3.1	0	0	2	0		0	0	1	0	1	1	1	0	1	1	1	1	3	1	0	1	0	1	11	0	11
HCC375	1	56.463	0	0	1	1	1	45	39	1.1	4	0.77	1.12	271	1	5.76	0	5.1	0	1	0	1	0	0	0	1	0	1	1	1	1	1	1	1	1	3	0	1	0	0	0	62	0	62
HCC376	1	65.1425	1	0	0	1	1	52	72	0.71	3.9	0.97	1.02	91	0	1.29	0	3.7	1	0	1	0	1	0	1	0	0	0	0	0	0	0	0	1	1	3	0	1	1	0	0	62	0	62
HCC377	1	70.1753	1	0	0	1	1	38	29	0.6	3.6	0.73	1	167	1	7.46	0	8.8	1	0	1	0	1	0	0	1	0	0	0	0	0	0	0	1	1	3	1	0	1	0	1	61	1	38
HCC378	1	70.1753	1	0	0	1	1	38	29	0.6	3.6	0.73	1	167	1	7.46	0	1.7	1	0	1	0	0	0	0	1	0	0	0	0	0	0	0	1	1	3	1	0	1	0	1	61	1	38
HCC379	0	56.5151	0	0	0	0	0	64	59	0.46	4.1	1.5	1.09	166	1	186.51	0	1.9	0	1	0	0	0	0	0	0	0	0	0	0	0	0	0	0	0	0	1	1	0	0	1	12	1	10
HCC380	1	73.2712	1	0	1	0	0	20	17	0.55	2.1	0.74	1.34	78	0	1.27	0	9.3	0	1	0	1	0	0	0	1	0	0	0	0	0	0	0	0	1	1	1	1	1	0	1	62	0	62
HCC381	1	71.1562	1	1	0	0	0	74	46	0.64	4.1	1.11	1.02	158	1	18.36	0	21	1	0	1	1	0	0	0	1	0	0	0	0	1	0	0	1	0	2	1	1	1	0	0	62	1	52
HCC382	1	52.5205	0	0	0	0	0	37	39	0.6	4.3	0.75	1.1	187	1	1.72	0	15	0	1	0	0	0	0	0	1	0	0	0	0	0	0	0	1	0	2	1	1	0	0	0	62	0	62
HCC383	1	64.3014	1	0	0	1	0	191	141	1.1	4	1.07	1.28	137	1	4.02	0	2.9	1	0	1	1	0	0	1	1	0	0	0	0	0	0	0	1	1	3	0	0	1	0	0	62	0	62
HCC384	1	56.3644	0	1	0	1	1	30	25	0.67	3.5	1.07	0.9	167	1	8.69	0	5.9	1	0	1	0	0	0	0	1	1	0	1	0	0	1	0	1	0	2	1	0	0	0	0	62	0	62
HCC385	1	53.4164	0	0	0	1	1	138	133	1.1	3.3	0.76	1.2	162	1	78.79	0	17.6	0	1	0	0	0	0	0	1	1	0	0	0	0	0	0	1	1	3	1	0	0	0	0	62	1	52
HCC386	0	55.9973	0	0	1	0	0	37	32	1.3	4.3	0.49	1	158	1	7.19	0	8.5	1	0	1	0	0	0	1	1	1	0	0	0	0	0	0	1	0	2	1	1	1	1	1	42	1	42
HCC387	1	72.1507	1	0	0	0	0	34	226	0.73	3.8	0.87	1.3	208	1	66.28	0	6.3	1	0	1	0	1	0	0	1	0	0	0	0	0	0	0	1	1	3	0	0	0	0	0	62	1	62
HCC388	1	78.0192	1	0	0	0	0	33	32	0.74	3.5	0.91	1	219	1	7.94	0	2	1	0	1	0	1	0	1	0	0	1	1	1	1	1	1	1	1	3	1	0	1	0	0	62	0	62
HCC389	1	72.674	1	0	0	1	0	45	35	1.26	4.3	1.17	1	136	1	6.61	0	9.9	0	1	0	1	0	0	1	1	0	0	0	0	0	0	0	1	1	3	1	0	1	0	1	38	1	8
HCC390	0	73.1315	1	0	0	0	0	109	146	0.75	3.7	1.1	1	190	1	8.52	0	18.5	0	0	2	0		0	1	1	0	1	1	0	0	1	0	1	1	3	1	0	1	0	0	61	0	61
HCC391	1	56.9397	0	0	0	1	1	54	47	0.65	3.6	0.89	1.1	97	0	4.07	0	25	0	1	2	0		0	0	1	0	0	0	0	0	0	0	1	1	3	1	0	1	0	1	61	1	26
HCC392	1	48.5233	0	0	0	0	0	30	25	0.5	4.6	1.03	1.1	116	1	2.94	0	5.6	1	0	1	1	1	0	1	1	1	0	0	0	0	0	0	1	1	3	1	0	0	1	0	61	0	61
HCC393	1	51.2493	0	0	0	1	1	64	65	1.86	3.7	0.77	1.2	231	1	28.44	0	6.5	1	0	1	0	1	0	0	1	0	0	0	0	0	0	0	1	1	3	1	0	1	0	0	61	0	61
HCC394	1	60.5178	1	1	0	1	0	24	11	0.84	4.6	1.34	1	142	1	2.66	0	3.6	0	1	0	1	0	0	0	1	1	1	1	0	1	1	0	0	1	1	1	0	1	0	1	61	0	61
HCC395	1	61.7808	1	0	0	0	0	33	48	1.29	4.1	0.75	1	192	1	5.76	0	4.9	1	0	1	0	1	0	0	1	0	1	1	0	0	1	0	1	1	3	1	0	1	0	1	61	1	61
HCC396	0	59.6904	0	0	0	0	0	63	68	0.65	4.4	1.02	1.1	267	1	1018.6	1	5.8	1	0	1	0	1	1	1	1	0	1	1	0	0	0	0	1	0	2	1	1	1	0	1	31	1	31
HCC397	1	75.2	1	0	0	0	1	63	38	0.91	3.7	1.04	1.3	99	0	171.72	0	2.3	1	1	3	0	0	0	1	1	1	0	0	0	0	0	0	1	0	2	0	0	1	0	1	21	1	21
HCC398	0	61.7342	1	0	0	0	0	85	64	1.17	2.4	0.53	1.3	106	1	28.51	0	10.6	0	1	0	1	0	0	0	1	1	1	1	0	1	1	0	0	0	0	1	0	0	0	1	3	0	3
HCC399	1	76.9507	1	0	1	0	0	28	57	0.78	4.2	0.86	1	165	1	4.17	0	15.7	0	1	0	0	0	0	0	1	1	0	1	1	1	1	1	1	1	3	1	1	1	0	0	60	1	36
HCC400	0	47.4712	0	0	0	0	0	24	23	0.34	4.1	0.55	1	173	1	22.66	0	3.3	0	1	0	1	0	0	1	0	0	0	0	0	0	0	0	1	0	2	0	0	1	0	1	3	0	3
HCC401	1	53.3671	0	0	0	1	1	33	46	0.79	4.3	0.94	1	247	1	489.49	1	4.6	1	0	1	0	0	1	1	1	1	0	0	0	0	0	1	1	1	3	1	0	0	0	0	60	0	60
HCC402	1	51.9397	0	0	0	0	0	30	31	0.56	3	0.54	1.7	168	1	2.98	0	6.5	1	0	1	0	1	0	1	1	0	0	0	0	0	0	0	1	1	3	1	0	1	0	0	60	0	60
HCC403	1	66.3836	1	0	1	0	1	48	51	1.57	4	0.84	1.07	113	1	483.56	1	5.7	0	1	0	0	1	0	0	1	0	1	1	0	0	0	0	1	1	3	1	1	1	0	1	15	1	15
HCC404	0	71.0904	1	0	0	0	0	40	26	0.57	3.8	0.76	1	84	0	9620	1	8.2	0	1	0	1	1	0	0	0	0	0	0	0	0	0	0	0	1	1	0	0	0	0	0	60	1	30
HCC405	1	64.7753	1	0	1	1	1	22	17	0.61	3.7	1.03	1.1	208	1	2	0	9.1	0	0	2	0		0	1	0	1	1	1	0	1	0	1	1	1	3	1	0	1	1	0	60	0	60
HCC406	1	72.6082	1	0	0	0	0	98	71	0.9	4	1.21	0.98	147	1	3.24	0	7.3	1	0	1	1	1	0	1	1	0	0	0	0	0	0	0	1	0	2	1	0	0	0	0	60	0	60
HCC407	1	63.5096	1	0	0	0	0	56	43	0.68	3.6	1.3	1.69	152	1	3996	1	5.2	1	0	1	1	1	0	0	1	1	0	1	1	0	1	1	1	0	2	1	0	1	0	1	55	1	35
HCC408	1	67.8411	1	0	0	0	0	58	57	0.45	3.9	1.19	1.1	119	1	3.08	0	2.8	1	0	1	0	1	0	0	1	0	1	1	1	0	1	0	1	1	3	0	1	1	0	0	60	1	50
HCC409	0	48.7315	0	0	0	0	0	28	27	0.42	4.2	0.58	0.9	95	0	32595	1	20.3	0	1	0	1	1	0	0	1	0	0	0	0	0	0	0	1	0	2	1	0	0	0	0	60	0	60
HCC410	1	49.463	0	0	0	0	0	28	29	0.69	3.3	2.3	1.1	217	1	4.5	0	16.3	1	0	1	0	0	0	0	1	0	1	1	0	1	1	0	1	1	3	1	1	1	0	0	60	0	60
HCC411	1	42.4411	0	0	1	0	0	50	60	1.19	4.1	5.1	1.1	247	1	3.02	0	1.5	1	0	1	0	0	0	0	1	1	1	1	0	1	1	0	0	0	0	1	0	1	0	1	3	0	3
HCC412	1	81.8055	1	0	0	0	0	54	50	0.92	4.3	0.81	1	80	0	3.26	0	13.5	1	0	1	0	1	0	0	1	1	0	0	0	0	0	0	1	1	3	1	0	1	0	0	60	0	60
HCC413	1	66.8438	1	1	0	0	0	42	26	0.72	3.9	0.93	1.2	144	1	1646.21	1	3.5	0	0	2	0		1	0	1	1	1	1	1	1	1	1	1	0	2	1	0	0	0	0	60	1	56
HCC414	1	67.6438	1	0	0	0	0	55	45	0.7	4.1	1.14	1	143	1	4.84	0	6.9	1	0	1	1	1	0	0	1	1	0	0	0	1	0	0	1	1	3	0	0	1	0	0	60	0	60
HCC415	1	69.9863	1	0	0	1	0	42	20	1.1	3.7	7	1	189	1	2.12	0	7.3	0	1	0	0	0	0	0	1	0	0	0	0	0	0	0	1	1	3	1	0	1	0	1	8	1	6
HCC416	0	57.4795	0	0	0	0	0	34	23	0.5	4.1	0.56	1.1	159	1	113.19	0	8.9	1	0	1	0	0	0	0	1	0	1	1	0	0	1	1	1	1	3	0	0	1	0	0	59	0	34
HCC417	0	72	1	0	0	0	0	101	117	0.6	4.6	0.84	1.4	69	0	44.29	0	9.1	0	1	0	1	0	0	0	0	0	0	0	0	0	0	0	1	0	2	1	0	1	0	1	39	1	39
HCC418	1	71.0493	1	0	0	0	0	49	58	0.75	4.3	1.47	1	109	1	34.09	0	10.2	1	0	1	1	1	0	0	1	0	0	0	0	0	0	0	1	0	2	1	0	1	0	0	59	0	59
HCC419	1	62.126	1	0	0	0	0	38	30	0.25	3.6	0.96	1	235	1	57.07	0	6.6	1	0	1	0	1	0	1	1	0	0	0	0	0	0	0	1	0	2	1	0	1	0	0	59	0	59
HCC420	1	81.8384	1	1	0	0	0	27	36	0.79	3.9	0.97	1	56	0	31.71	0	13	0	0	2	1		0	1	0	0	0	0	0	0	0	0	1	1	3	1	0	1	0	0	58	0	58
HCC421	0	57.7315	0	0	0	0	0	104	150	1.7	3.8	0.61	1.1	99	0	59.3	0	8.2	1	0	1	0	1	0	0	1	0	0	0	0	0	0	0	1	1	3	1	0	1	0	0	58	1	34
HCC422	0	69.4959	1	0	0	0	0	61	20	0.35	4.2	0.67	1.1	123	1	5140	1	7.5	0	1	0	0	0	0	1	1	0	0	0	0	0	0	0	1	0	2	1	0	0	0	1	58	1	50
HCC423	1	57.0603	0	0	0	1	1	74	112	0.74	4.1	0.86	1.2	205	1	3.4	0	6.6	1	0	1	0	0	1	1	1	1	0	0	0	0	0	0	1	0	2	1	1	1	0	1	48	1	48
HCC424	1	62.7096	1	0	0	0	1	64	73	0.72	3.7	1.26	1	118	1	3.45	0	20	0	0	2	1		0	0	0	0	0	0	0	0	0	0	1	1	3	1	0	1	0	1	18	1	18
HCC425	1	59.1699	0	1	0	1	0	164	118	0.51	3.9	2.39	1	276	1	4.35	0	12	1	0	1	0	0	0	0	1	1	1	1	1	1	1	1	1	0	2	1	1	1	0	1	3	0	3
HCC426	1	74.0685	1	0	0	0	0	23	15	1.26	4.2	0.9	1.2	368	1	1.31	0	10.2	1	0	1	0	1	0	1	1	0	1	1	0	1	1	1	1	0	2	1	0	1	0	0	57	1	27
HCC427	0	65.2795	1	0	0	0	0	30	26	1.29	4.1	0.55	1.1	145	1	891.6	1	8.8	0	1	0	1	0	0	0	1	0	0	1	0	0	1	0	1	0	2	0	0	0	0	0	57	1	47
HCC428	1	67.3288	1	0	0	0	0	36	32	1.35	3.6	0.6	1.1	187	1	19.98	0	6.3	0	1	0	0	1	0	0	1	0	0	0	0	0	0	0	1	1	3	1	1	0	0	0	57	1	57
HCC429	1	61.1699	1	0	0	0	0	27	33	0.67	4.4	1.06	1	153	1	2.28	0	5.1	0	0	2	0		0	0	1	0	1	1	0	0	0	0	1	0	2	0	0	1	0	0	57	0	57
HCC430	1	49.189	0	0	0	0	0	30	37	0.8	4.5	0.83	1.1	201	1	4.3	0	7.3	0	0	2	0		1	0	1	0	1	1	0	0	1	1	1	0	2	1	0	1	0	0	57	0	57
HCC431	1	75.6904	1	1	0	0	0	32	21	0.6	3.8	0.87	1.1	71	0	90.29	0	6.8	0	1	0	1	1	0	1	0	0	0	0	0	0	0	0	0	1	1	0	0	0	0	1	27	0	27
HCC432	1	55.6384	0	1	1	1	0	33	23	0.84	3.8	0.84	1	125	1	100.68	0	3.1	1	0	1	1	0	0	0	1	0	0	1	1	1	1	0	1	0	2	1	0	1	0	1	6	1	6
HCC433	1	48.0904	0	0	0	0	0	90	109	0.98	4.3	0.86	1.1	114	1	160.46	0	5.1	1	0	1	0	0	0	0	1	0	0	1	0	0	1	0	1	0	2	1	0	1	0	0	56	0	56
HCC434	1	56.7562	0	0	0	1	1	51	49	1.39	3.9	1.39	1	153	1	35.5	0	3.7	0	1	0	0	1	0	0	1	0	0	0	0	0	0	0	1	0	2	1	0	1	0	0	56	0	56
HCC435	0	60.6521	1	1	0	0	0	32	20	0.77	4.5	0.98	1	110	1	11402	1	8.8	1	0	1	0	0	0	1	1	0	0	0	0	0	0	0	1	0	2	1	0	1	0	0	56	0	32
HCC436	1	73.2548	1	0	0	0	0	91	110	0.94	3.6	1.09	1.1	145	1	27.42	0	1.7	1	0	1	0	0	0	0	1	0	0	0	0	0	0	0	1	0	2	1	0	1	1	0	56	1	31
HCC437	1	56.6082	0	0	0	0	0	57	36	0.93	3.9	1.1	0.9	190	1	4.54	0	1.9	0	1	0	1	1	0	1	1	0	0	0	0	0	0	0	1	1	3	1	0	1	0	0	55	1	30
HCC438	1	61.9562	1	0	0	1	1	34	32	1.28	4	1.52	1	113	1	84.32	0	9.3	0	1	0	0	0	0	0	1	0	0	0	0	0	0	0	0	0	0	1	0	1	0	0	55	1	55
HCC439	0	69.9479	1	0	0	0	0	212	115	0.42	3.7	0.7	0.9	121	1	59.45	0	3.1	1	0	1	1	1	0	0	1	1	0	1	0	0	1	0	1	1	3	0	0	0	0	0	55	0	55
HCC440	0	78.4219	1	1	0	0	0	56	25	1.25	3.3	0.95	1.2	158	1	8413	1	5.1	0	1	0	0	0	0	1	1	0	0	0	0	0	0	0	1	0	2	0	0	1	1	1	55	0	55
HCC441	0	60.9123	1	0	0	0	0	119	49	1.28	3	1.1	1.1	175	1	389.08	0	3.7	0	1	0	0	0	0	0	1	0	1	1	1	0	1	0	0	1	1	1	0	1	0	1	15	1	15
HCC442	1	78.2986	1	0	0	0	0	73	46	0.98	3.8	0.98	1.1	107	1	75.06	0	8.8	1	0	1	0	1	0	0	1	1	1	1	1	1	1	1	1	1	3	1	0	1	0	0	55	1	55
HCC443	1	73.7096	1	0	0	0	0	40	28	0.5	3.3	0.88	1	219	1	5.1	0	1.7	0	1	0	0	0	1	0	1	0	1	1	0	0	0	0	1	0	2	1	1	0	0	0	54	0	54
HCC444	0	75.9534	1	0	0	0	0	57	25	0.69	3.3	0.8	1.1	128	1	42979	1	1.9	0	1	0	0	0	1	0	1	1	0	1	1	0	1	1	1	1	3	1	0	1	0	0	54	0	54
HCC445	1	58.9068	0	0	0	0	0	30	29	0.69	4	0.9	1	90	0	1098.26	1	9.3	0	1	0	0	1	1	0	0	0	0	0	0	0	0	0	1	1	3	1	0	1	0	0	54	0	54
HCC446	0	62.3945	1	0	1	0	0	28	33	0.76	4.4	0.93	1	145	1	649.35	1	3.8	0	1	0	1	1	1	0	0	0	1	1	0	0	0	0	1	1	3	1	0	1	0	0	54	0	54
HCC447	1	57.7589	0	0	0	1	1	65	61	0.67	4.1	0.91	1.06	224	1	367.82	0	8.5	1	1	3	0	1	0	0	1	1	1	1	1	1	1	1	1	1	3	0	0	1	0	0	54	1	34
HCC448	0	63.7562	1	0	0	0	0	52	34	1.1	2.6	1.69	1	188	1	56	0	11.9	0	0	2	1		0	0	1	0	1	1	1	1	1	0	0	1	1	0	0	0	0	0	54	0	54
HCC449	0	64.9562	1	0	0	0	0	28	18	0.5	3.8	1.48	1.1	292	1	4.81	0	18.3	1	0	1	0	1	0	0	1	0	1	1	1	0	1	0	1	0	2	0	0	1	0	1	53	1	33
HCC450	0	72.5014	1	0	0	0	0	36	31	0.7	3.7	0.57	1.2	169	1	6.5	0	11.1	1	0	1	0	1	0	0	1	0	0	1	1	0	1	1	1	0	2	1	0	1	0	1	13	1	13
HCC451	1	80.5781	1	0	0	0	0	41	43	0.58	4	1.04	0.9	264	1	4.15	0	19.2	0	0	2	0		0	1	1	0	1	1	1	0	1	1	1	1	3	1	0	1	0	1	23	1	20
HCC452	1	72.5096	1	0	0	0	0	45	37	0.7	3.5	1.21	1	190	1	5.3	0	26.2	0	0	2	0		0	0	1	0	1	1	1	1	1	0	1	1	3	1	0	1	0	1	33	1	23
HCC453	0	43.2685	0	0	0	0	1	36	42	0.67	4	0.6	0.9	112	1	3.71	0	2.1	0	0	2	0		0	0	1	0	0	0	0	0	0	0	1	1	3	1	0	1	0	0	43	0	43
HCC454	1	68.1863	1	0	0	0	0	26	21	0.8	3.7	0.76	1	92	0	5.04	0	3.6	1	0	1	1	1	0	1	1	0	0	0	0	0	0	0	1	0	2	1	1	1	0	0	53	0	53
HCC455	1	60.3068	1	0	0	1	1	65	77	0.69	4	0.59	1.1	173	1	11.39	0	7.8	1	0	1	1	1	1	0	1	0	0	0	0	0	0	0	1	1	3	1	0	0	0	0	53	0	53
HCC456	1	69.0438	1	0	0	0	0	81	80	0.69	3.7	0.88	1	86	0	127.33	0	15	0	1	0	1	0	0	0	1	0	1	1	0	0	0	0	1	1	3	1	0	1	0	1	50	1	29
HCC457	1	69.0438	1	0	0	0	0	81	80	0.69	3.7	0.88	1	86	0	127.33	0	10.2	0	1	0	1	0	0	0	1	0	1	1	0	0	0	0	1	1	3	1	0	1	0	1	49	1	29
HCC458	1	69.0438	1	0	0	0	0	81	80	0.69	3.7	0.88	1	86	0	127.33	0	5.5	0	1	0	1	0	0	0	1	0	1	1	0	0	0	0	1	1	3	1	0	1	0	1	39	1	29
HCC459	1	63.3425	1	1	0	0	0	22	22	1.08	4.4	0.97	1	222	1	20.05	0	13	1	0	1	1	1	0	1	1	0	0	0	0	0	0	0	1	1	3	1	0	1	0	0	52	0	52
HCC460	0	64.7096	1	0	0	0	0	32	26	0.34	4.1	0.54	1	151	1	3.51	0	8.2	0	0	2	0		1	1	1	0	1	1	1	0	1	0	1	0	2	1	0	1	0	1	37	1	27
HCC461	1	51.8521	0	0	0	0	1	36	26	0.66	4.1	0.94	0.9	245	1	6.15	0	7.5	0	1	0	0	1	0	1	1	0	0	0	0	0	0	0	1	1	3	0	0	0	0	0	51	0	51
HCC462	1	72.1479	1	0	0	0	0	33	25	2.06	4.4	0.95	1.1	205	1	2.2	0	6.6	0	1	0	0	1	0	0	1	0	0	0	0	0	0	0	0	0	0	1	0	1	0	1	51	1	41
HCC463	1	56.8932	0	0	0	0	0	43	24	1.29	3.8	0.54	1.1	129	1	11.1	0	20	1	0	1	0	0	0	1	1	0	0	1	0	0	0	0	1	1	3	1	0	1	0	1	26	1	16
HCC464	1	73.726	1	0	0	0	0	44	36	1.6	3.9	0.99	1.1	86	0	8.32	0	12	0	0	2	0		0	0	1	1	0	1	0	0	0	0	1	1	3	1	1	1	0	0	50	0	50
HCC465	1	57.3397	0	0	0	1	1	67	72	0.42	3.5	0.87	1	353	1	5.67	0	10.2	1	0	1	0	0	0	1	1	0	1	1	0	0	1	1	1	1	3	1	1	1	0	1	27	0	3
HCC466	1	57.3397	0	0	0	1	1	67	72	0.42	4.4	0.87	1	353	1	5.67	0	8.8	1	0	1	0	1	0	1	1	0	1	1	1	0	1	1	1	1	3	1	1	1	0	1	17	1	15
HCC467	0	65.1562	1	0	0	0	0	78	88	0.95	4.2	0.92	1.1	148	1	2.67	0	6.3	1	0	1	0	1	0	0	1	0	0	1	0	0	0	0	1	1	3	0	0	1	0	1	25	1	16
HCC468	0	65.1562	1	0	0	0	0	78	88	0.95	4.2	0.92	1.1	148	1	2.67	0	5.1	1	0	1	0	0	0	0	1	0	0	1	0	0	0	0	1	1	3	0	0	1	0	0	37	1	26
HCC469	0	57.5205	0	0	0	0	0	27	20	1.08	3.2	0.71	1.2	286	1	4586	1	7.3	0	0	2	0		0	0	1	0	1	1	1	0	1	1	1	0	2	1	0	1	0	1	49	0	49
HCC470	1	45.0027	0	0	0	0	0	26	17	0.5	4.4	0.79	1	150	1	9.85	0	6.8	1	0	1	0	1	0	0	1	0	0	0	0	0	0	0	1	1	3	1	1	1	0	0	49	0	49
HCC471	1	65.1781	1	0	0	0	0	24	15	0.4	4.1	0.69	1	143	1	5.28	0	3.1	1	0	1	0	0	1	0	1	0	1	1	1	1	1	0	1	1	3	1	0	1	0	1	49	1	49
HCC472	0	74.1041	1	0	0	0	0	73	68	0.95	3.9	0.71	1	203	1	5.07	0	5.1	0	1	0	0	0	1	1	1	1	0	1	1	0	1	1	1	1	3	1	1	0	0	0	49	0	49
HCC473	1	58.9699	0	0	0	1	0	115	50	1.72	3.4	0.68	1.1	186	1	78.25	0	3.7	0	0	2	0		1	0	1	0	1	1	1	0	1	0	1	0	2	1	1	1	0	1	9	0	9
HCC474	1	67.6274	1	0	0	0	0	115	198	1.21	3.5	1.03	1	110	1	6.33	0	8.8	1	0	1	1	0	1	1	0	0	0	0	0	0	0	0	1	0	2	1	0	1	0	1	2	0	2
HCC475	0	62.0685	1	1	1	0	0	60	63	1.14	4.1	0.67	1	163	1	771.27	1	1.7	1	1	3	1	1	0	1	1	0	0	1	0	0	0	0	1	1	3	0	0	0	0	1	18	1	11
HCC476	1	78.3945	1	0	0	0	0	60	19	0.65	3.8	1.32	1.1	189	1	4797	1	1.9	0	1	0	1	0	0	0	1	0	0	1	0	0	0	0	1	0	2	0	1	0	0	1	28	1	22
HCC477	1	63.611	1	1	0	0	0	181	30	0.9	3.8	0.86	1.2	162	1	100310	1	9.3	1	0	1	1	1	0	0	1	0	1	1	1	0	1	1	1	0	2	1	0	0	0	1	25	1	25
HCC478	1	63.611	1	1	0	0	0	181	30	0.7	3.8	0.86	1.2	162	1	100310	1	21	1	0	1	1	1	0	0	1	0	1	1	1	0	1	1	1	0	2	1	0	0	0	1	25	1	25
HCC479	1	66.4849	1	1	0	0	0	234	64	0.43	4.1	1.43	1	83	0	199.06	0	15	0	0	2	1		0	1	1	0	1	1	0	0	0	0	1	1	3	0	1	1	0	0	47	0	47
HCC480	1	39.2603	0	0	0	1	1	45	56	0.53	3.6	0.97	1.2	120	1	2078.92	1	2.9	1	0	1	0	0	0	1	1	0	0	1	0	0	0	0	1	1	3	1	1	1	0	0	47	0	47
HCC481	1	79.3151	1	0	0	0	0	21	10	0.78	3.5	0.99	1.1	451	1	1148.43	1	5.9	0	0	2	0		1	0	1	0	1	1	1	1	1	1	1	1	3	1	0	1	0	0	47	1	47
HCC482	1	51.4329	0	0	1	1	1	32	18	0.43	2.1	2.35	1.4	186	1	88.99	0	17.6	0	0	2	1		0	0	1	0	0	0	0	0	0	0	1	1	3	1	0	1	0	0	46	0	46
HCC483	1	65.1781	1	0	0	0	0	24	15	0.4	4.1	0.69	1	143	1	5.28	0	8.5	1	0	1	0	0	0	0	1	0	1	1	1	1	1	0	1	1	3	1	0	1	0	0	46	0	46
HCC484	0	74.1041	1	0	0	0	0	73	68	0.95	3.9	0.71	1	203	1	5.07	0	6.3	0	1	0	0	0	1	1	1	1	0	1	1	0	1	1	1	1	3	1	1	0	0	0	46	1	46
HCC485	1	71.2849	1	0	0	1	0	176	26	0.94	3.3	0.72	1	104	1	47287	1	2	0	1	0	1	0	1	1	1	0	0	0	0	0	0	0	1	0	2	1	0	0	0	1	25	1	25
HCC486	0	50.3041	0	0	0	1	1	47	46	0.92	4	0.73	1.1	141	1	148.12	0	9.9	1	0	1	1	1	0	1	1	1	0	1	0	0	0	1	1	0	2	1	0	1	0	1	35	1	35
HCC487	1	77.5671	1	0	0	0	0	20	14	0.67	3.8	0.96	1	406	1	500.24	1	18.5	0	0	2	0		0	1	1	0	0	0	0	0	0	0	1	1	3	1	0	1	1	1	7	0	7
HCC488	1	70.9589	1	0	0	0	1	30	21	0.5	4.7	0.88	1	116	1	1.76	0	25	1	0	1	0	1	0	1	1	0	0	0	0	0	0	0	1	1	3	1	0	1	0	0	44	0	44
HCC489	0	51.7096	0	0	0	0	0	60	66	0.83	3.3	0.5	1.1	254	1	4.59	0	5.6	0	1	0	0	1	1	0	1	0	0	1	0	0	0	0	1	1	3	1	0	1	1	0	43	1	33
HCC490	1	73.8822	1	0	0	0	0	75	65	0.42	3.2	1.44	1.1	177	1	10.63	0	6.5	0	1	0	0	1	1	0	1	1	1	1	1	1	1	1	1	0	2	1	1	1	0	1	43	1	22
HCC491	0	50.3041	0	0	0	1	1	47	46	0.92	4	0.73	1.1	141	1	148.12	0	3.6	1	0	1	1	1	0	1	1	1	0	1	0	0	0	1	1	0	2	1	0	1	0	1	43	1	13
HCC492	1	77.5671	1	0	0	0	0	20	14	0.67	3.8	0.96	1	406	1	500.24	1	4.9	0	0	2	0		0	1	1	0	0	0	0	0	0	0	1	1	3	1	0	1	1	1	7	0	7
HCC493	1	70.9589	1	0	0	0	1	30	21	0.5	4.7	0.88	1	116	1	1.76	0	5.8	1	0	1	0	0	0	1	1	0	0	0	0	0	0	0	1	1	3	1	0	1	0	0	42	0	42
HCC494	0	63.6685	1	0	0	0	0	44	45	1.29	4.2	0.51	1.1	126	1	2918.97	1	2.3	1	1	3	1	1	1	0	1	0	0	1	0	0	0	0	1	0	2	0	0	0	0	1	42	1	22
HCC495	0	49.8	0	0	0	0	0	54	48	0.64	4.3	0.62	1.1	115	1	5.54	0	10.6	0	1	0	0	0	0	0	1	0	0	1	1	1	1	0	1	1	3	1	0	1	0	1	21	1	21
HCC496	1	67.4137	1	0	0	0	1	38	115	0.73	3.7	0.8	1.1	213	1	3.95	0	15.7	0	1	0	0	0	0	0	1	0	0	1	0	0	0	0	1	1	3	1	0	1	0	1	21	0	21
HCC497	1	61.8767	1	0	0	0	1	24	36	0.71	3.3	0.74	1.5	126	1	35.14	0	3.3	1	0	1	1	1	0	0	1	0	0	0	0	0	0	0	1	1	3	1	0	1	0	0	41	0	41
HCC498	0	51.7096	0	0	0	0	0	60	66	0.83	3.3	0.5	1.1	254	1	4.59	0	4.6	0	1	0	0	0	1	0	1	0	0	1	0	0	0	0	1	1	3	1	0	1	1	0	40	0	40
HCC499	1	73.8822	1	0	0	0	0	75	65	0.42	3.2	1.44	1.1	177	1	10.63	0	6.5	0	1	0	0	0	1	0	1	1	1	1	1	1	1	1	1	0	2	1	1	1	0	1	39	1	19
HCC500	1	45.989	0	0	0	1	1	36	42	0.47	3.8	0.77	1	107	1	135.22	0	5.7	1	0	1	1	1	1	0	1	1	1	1	1	1	1	1	1	1	3	1	0	1	0	0	38	0	38
HCC501	1	78.3151	1	0	0	0	0	71	49	0.64	3.1	0.95	1.2	268	1	10	0	8.2	1	0	1	0	1	0	1	1	0	0	1	1	0	1	0	1	1	3	1	0	1	0	0	37	0	37
HCC502	1	59.8027	0	0	0	1	1	49	31	0.96	3.9	1.44	1.1	52	0	109.72	0	9.1	0	1	0	0	0	0	0	1	1	1	1	1	1	1	1	1	1	3	1	0	1	0	0	37	1	37
HCC503	1	61.4466	1	0	0	0	0	22	16	0.4	4.5	0.72	1.1	350	1	2.16	0	7.3	1	0	1	1	1	0	0	1	1	0	1	0	0	0	0	1	1	3	1	1	1	0	0	36	0	36
HCC504	1	57.0658	0	0	0	0	0	43	44	0.82	4.7	0.94	1.2	163	1	12.71	0	5.2	1	0	1	0	1	0	0	1	0	0	1	0	0	0	0	1	1	3	1	0	1	0	0	36	0	36
HCC505	1	64.9616	1	0	0	0	0	58	94	1.52	3.5	0.82	1.5	249	1	2.34	0	2.8	1	0	1	0	1	0	0	1	0	0	1	0	0	0	0	1	1	3	1	0	1	0	0	35	1	35
HCC506	1	66.4849	1	1	0	0	0	234	64	0.43	4.1	1.43	1	83	0	199.06	0	8.5	0	0	2	1		0	1	1	0	1	1	0	0	0	0	1	1	3	0	1	1	0	0	35	0	35
HCC507	1	39.2603	0	0	0	1	1	45	56	0.53	3.6	0.97	1.2	120	1	2078.92	1	6.3	1	0	1	0	0	0	1	1	0	0	1	0	0	0	0	1	1	3	1	1	1	0	0	34	0	34
HCC508	1	56.8932	0	0	0	0	0	43	24	1.29	3.8	0.54	1.1	129	1	11.1	0	2	1	0	1	0	0	0	1	1	0	0	1	0	0	0	0	1	1	3	1	0	1	0	1	33	1	16
HCC509	1	56.8932	0	0	0	0	0	43	24	1.29	3.8	0.54	1.1	129	1	11.1	0	9.9	1	0	1	0	1	0	1	1	0	0	1	0	0	0	0	1	1	3	1	0	1	0	1	33	1	16
HCC510	1	73.726	1	0	0	0	0	44	36	1.6	3.9	0.99	1.1	86	0	8.32	0	18.5	0	0	2	0		0	0	1	1	0	1	0	0	0	0	1	1	3	1	1	1	0	0	32	1	32
HCC511	1	57.3397	0	0	0	1	1	67	72	0.42	4.3	0.87	1	353	1	5.67	0	25	1	0	1	0	1	0	1	1	0	1	1	1	0	1	1	1	1	3	1	1	1	0	0	32	1	13
HCC512	0	62.8822	1	0	0	0	0	25	32	0.25	3.6	0.97	0.9	120	1	2.67	0	5.6	1	0	1	0	1	0	0	0	0	0	1	0	0	0	0	1	1	3	1	0	1	0	0	31	0	31
HCC513	0	68.4548	1	0	0	0	0	38	27	0.85	3.5	0.89	1.05	137	1	5.2	0	6.5	0	0	2	1		0	0	1	0	1	1	1	1	1	0	1	0	2	1	0	0	0	1	15	1	15
HCC514	1	75.2055	1	1	0	0	0	172	130	0.64	3.7	2.34	1	239	1	2.44	0	3.6	0	0	2	0		1	1	1	0	1	1	1	0	1	1	1	0	2	1	0	1	0	0	30	0	30
HCC515	1	69.1753	1	0	0	0	0	31	21	0.57	4.1	0.8	1.1	149	1	6	0	4.9	1	0	1	0	1	0	0	1	0	0	0	0	0	0	0	1	0	2	1	0	1	0	0	29	0	29
HCC516	1	61.6082	1	1	0	1	0	28	38	0.76	4.4	0.94	1	224	1	5216	1	5.8	0	0	2	0		0	0	1	1	1	1	1	1	1	1	0	0	0	1	0	1	0	1	11	1	6
HCC517	1	74.2	1	1	0	0	1	190	90	2.5	2.5	1.17	1	96	0	126.88	0	2.3	0	1	0	1	1	0	1	1	0	1	1	1	0	1	0	1	1	3	1	0	1	0	0	28	0	28
HCC518	1	66.4548	1	0	0	0	0	39	31	1.72	4.3	0.96	1.2	283	1	6.53	0	10.6	0	0	2	0		0	0	1	0	0	1	0	0	0	0	0	0	0	1	0	1	0	1	8	1	6
HCC519	0	57.5205	0	0	0	0	0	27	20	1.08	3.2	0.71	1.2	286	1	4586	1	15.7	0	0	2	0		0	0	1	0	1	1	1	0	1	1	1	1	3	1	0	1	0	0	27	0	27
HCC520	1	45.0027	0	0	0	0	0	26	17	0.5	4.3	0.79	1	150	1	9.85	0	3.3	1	0	1	0	1	0	0	1	0	0	0	0	0	0	0	1	1	3	1	0	1	0	0	27	0	27
HCC521	0	62.0685	1	1	1	0	0	60	63	1.14	4.1	0.67	1	163	1	771.27	1	4.6	1	1	3	1	1	0	1	1	0	0	1	0	0	0	0	1	1	3	0	0	0	0	0	27	0	27
HCC522	1	78.3945	1	0	0	0	0	60	19	0.65	3.8	1.32	1.1	189	1	4797	1	6.5	0	1	0	1	1	0	0	1	0	0	1	0	0	0	0	1	0	2	0	1	0	0	1	26	1	16
HCC523	1	73.6466	1	0	0	0	0	77	74	0.32	3.5	1.26	1.1	133	1	2.71	0	5.7	0	1	0	0	0	0	1	1	0	0	0	0	0	0	0	1	1	3	1	0	1	0	0	26	1	22
HCC524	0	53.5699	0	1	0	0	0	36	43	0.46	3.4	1.6	1	197	1	5.5	0	8.2	0	1	0	0	0	0	0	1	0	1	1	1	1	1	1	1	0	2	0	1	1	0	1	26	1	10
HCC525	1	64.4027	1	1	0	0	0	44	50	0.73	3.9	0.83	1	172	1	38.99	0	9.1	1	1	3	0	1	0	0	1	0	0	1	0	0	0	0	1	1	3	0	0	1	0	1	26	0	26
HCC526	1	70.2247	1	0	0	0	0	72	63	0.54	3.8	1.27	1	146	1	3.2	0	7.3	1	0	1	1	1	0	0	1	0	0	0	0	0	0	0	1	1	3	1	0	1	0	0	26	0	26
HCC527	0	63.3397	1	0	0	0	0	30	19	0.88	3.9	1.03	1.1	236	1	2.67	0	5.2	0	1	0	0	0	0	0	1	0	1	1	1	0	1	0	1	0	2	1	0	0	0	1	25	1	15
HCC528	1	45.0027	0	0	0	0	0	26	17	0.5	4.2	0.79	1	150	1	9.85	0	2.8	1	0	1	0	0	0	0	1	0	0	0	0	0	0	0	1	1	3	1	0	1	0	0	25	1	23
HCC529	0	62.0685	1	1	1	0	0	60	63	1.14	4.1	0.67	1	163	1	771.27	1	10.6	1	1	3	1	1	0	1	1	0	0	1	0	0	0	0	1	1	3	0	0	0	0	0	25	0	25
HCC530	1	78.3945	1	0	0	0	0	60	19	0.65	3.8	1.32	1.1	189	1	4797	1	15.7	0	1	0	1	0	0	0	1	0	0	1	0	0	0	0	1	0	2	0	1	0	0	0	25	0	25
HCC531	1	63.611	1	1	0	0	0	181	30	0.7	3.8	0.86	1.2	162	1	100310	1	3.3	1	0	1	1	1	0	0	1	0	1	1	1	0	1	1	1	0	2	1	0	0	0	1	13	1	13
HCC532	1	53.537	0	0	0	0	0	42	29	0.64	4	0.54	0.9	110	1	5.19	0	4.6	0	0	2	1		0	0	1	0	0	0	0	1	0	0	1	0	2	0	0	1	0	0	24	0	24
HCC533	1	58.6575	0	0	0	0	1	50	54	0.52	3.9	0.71	1	142	1	1.92	0	6.5	1	0	1	0	1	0	1	1	0	1	1	1	0	1	0	0	0	0	1	1	0	0	1	24	1	24
HCC534	0	63.9589	1	0	0	0	0	71	49	0.63	3.8	0.63	1.1	139	1	31.38	0	5.7	1	0	1	1	1	1	0	1	0	1	1	1	0	1	1	1	1	3	0	0	1	0	0	24	0	24
HCC535	1	69.5781	1	0	0	0	0	67	80	1.31	3.8	0.52	1.1	189	1	9.87	0	8.2	1	0	1	0	1	0	0	1	1	0	1	0	0	0	0	0	0	0	1	1	1	0	0	24	0	24
